# Supplementary material for: Application of Differential Network Enrichment Analysis for Deciphering Metabolic Alterations
Source: Metabolites. 2020 Nov 24;10(12):479. doi: 10.3390/metabo10120479 (PMC7761243; doi:10.3390/metabo10120479)
Supplement: Supplementary file 1 [file metabolites-10-00479-s001.zip]

Archive with 13 entries (13 files):
- FigureS1.jpg
- FigureS2.jpg
- FigureS3.jpg
- FigureS4.jpg
- FigureS5.jpg
- FigureS6.jpg
- FigureS7.jpg
- TableS1.xlsx
- TableS2.xlsx
- TableS3.xlsx
- TableS4.xlsx
- TableS5.xlsx
- supplementary material.docx
