# Supplementary material for: Application of Differential Network Enrichment Analysis for Deciphering Metabolic Alterations
Source: Metabolites. 2020 Nov 24;10(12):479. doi: 10.3390/metabo10120479 (PMC7761243; doi:10.3390/metabo10120479)
Supplement: Supplementary file 1 [file metabolites-10-00479-s001.zip › TableS1.xlsx]

## Sheet: Legends
Supplementary Table S1: Filigree analysis of the T1D (progressors and non-progressors) NOD mice metabolomics data
Edgelist output	Each row represents an edge between a pair of metabolites based on their partial correlation. An edge can either be differential (present in either T1D-progressor or non-progressor) or it can be non-differential (present in both groups)
Nodelist output	Information about the differential status of each metabolite and their subnetwork assignment
NetGSA results	NetGSA output of the subnetworks, with information on the number of nodes and edges in each subnetwork and their statistical significance
Pathway mapping	List of KEGG pathways that each metabolite maps to

## Sheet: Edgelist output
Metabolite A	Metabolite B	partial correlation (Group1)	partial correlation (Group2)	edge
1-monostearin	1-monopalmitin	0.255145	0.665218	Both
2-hydroxyvaleric acid	s-mandelic acid	0.561308	0	non-T1D
aconitic acid	3,6-anhydrogalactose	0.398187	0	non-T1D
adenosine-5-phosphate	1,5-anhydroglucitol	0	0.32372	T1D
adenosine-5-phosphate	5-methoxytryptamine	0.0451799	0	non-T1D
alpha-tocopherol	cholesterol	0	0.00927633	T1D
arabinose	allantoin	0	0.0518338	T1D
arabitol	2-deoxytetronic acid	0.129994	0	non-T1D
arabitol	2-hydroxyglutaric acid	0.00842626	0	non-T1D
asparagine	2-hydroxy 2-methylbutanoic acid	0.0701864	0	non-T1D
benzoic acid	2-deoxytetronic acid	0.290515	0	non-T1D
benzoic acid	2-hydroxyglutaric acid	0.116865	0	non-T1D
capric acid	4-hydroxybenzoate	0.167346	0	non-T1D
citrulline	aspartic acid	0	0.169211	T1D
conduritol betaexpoxide	cholesterol	0	0.213351	T1D
creatinine	conduritol beta expoxide	0.0249444	0	non-T1D
cysteine	cholesterol	0	0.421759	T1D
delta-4-cholestenone	4-hydroxybenzoate	0.160305	0	non-T1D
delta-4-cholestenone	adipic acid	0.07613	0	non-T1D
dihydroabietic acid	2,3-dihydroypyridine	0.177984	0	non-T1D
dihydroabietic acid	beta sitosterol	0.0189345	0	non-T1D
dodecanol	adipic acid	0.000907831	0	non-T1D
dodecanol	delta-4-cholestenone	0.183127	0	non-T1D
erythritol	alpha ketoglutaric acid	0.307186	0	non-T1D
ethanolamine	arabinose	0	0.280205	T1D
fructose	1,5-anhydroglucitol	0	0.10768	T1D
fructose	cystine	0	0.43392	T1D
fucose	3,6-anhydrogalactose	0	0.0904902	T1D
fucose rhamnose	allantoic acid	0	0.0984876	T1D
galactinol	benzoic acid	0.277828	0	non-T1D
galactinol	dodecanol	0.15853	0	non-T1D
glucose-1-phosphate	galacturonic acid	0.133176	0	non-T1D
glucose-6-phosphate	galacturonic acid	0.0274851	0	non-T1D
glucose-6-phosphate	glucose-1-phosphate	0.0123482	0	non-T1D
glutamic acid	aspartic acid	0.0417638	0	non-T1D
glutamic acid	fumaric acid	0.326283	0	non-T1D
glutaric acid	4-hydroxybutyric acid	0.408223	0	non-T1D
glutaric acid	capric acid	0.244756	0	non-T1D
glycerol-3-galactoside	arabinose	0	0.381879	T1D
homoserine	capric acid	0.321061	0	non-T1D
hydrocinnamic acid	delta-4-cholestenone	0.339383	0	non-T1D
hydroxylamine	2-hydroxyvaleric acid	0.28247	0	non-T1D
hypoxanthine	arabitol	0.0655263	0	non-T1D
hypoxanthine	citric acid	0.0263477	0	non-T1D
inosine	hypoxanthine	0.263859	0	non-T1D
inulobiose	2-hydroxyglutaric acid	0.505597	0	non-T1D
inulobiose	adipic acid	0.106626	0	non-T1D
inulobiose	galactinol	0.104648	0	non-T1D
isocitric acid	allantoic acid	0.00876924	0	non-T1D
isocitric acid	citric acid	0.685821	0	non-T1D
isocitric acid	indole-3-lactate	0.148054	0	non-T1D
isothreonic acid	benzoic acid	0.351798	0	non-T1D
isothreonic acid	erythritol	0.0809886	0.113821	Both
isothreonic acid	fructose	0.024422	0	non-T1D
isothreonic acid	glyceric acid	0.129597	0	non-T1D
lactamide	alanine	0.000399597	0	non-T1D
lactic acid	glutamic acid	0.290865	0	non-T1D
lactic acid	lactamide	0.345253	0	non-T1D
lauric acid	4-hydroxyproline	0.218206	0	non-T1D
lauric acid	capric acid	0.157395	0	non-T1D
leucine	isoleucine	0.383451	0	non-T1D
levoglucosan	4-hydroxybenzoate	0.427022	0	non-T1D
levoglucosan	benzoic acid	0.0266615	0	non-T1D
linolenic acid	linoleic acid	0	0.373716	T1D
lysine	alanine	0.156806	0	non-T1D
maleimide	5-methoxytryptamine	0	0.199623	T1D
maleimide	cholesterol	0	0.449028	T1D
maleimide	creatinine	0.0703921	0	non-T1D
malic acid	alpha ketoglutaric acid	0.0867455	0	non-T1D
malic acid	creatinine	0.0155822	0	non-T1D
malic acid	fumaric acid	0.499418	0	non-T1D
maltose	lactobionic acid	0.486862	0.0465614	Both
methionine	alanine	0.164937	0	non-T1D
methionine	aminomalonic acid	0	0.0620304	T1D
methionine sulfoxide	arachidonic acid	0.020331	0	non-T1D
methionine sulfoxide	dodecanol	0.253156	0	non-T1D
methylhexadecanoic acid	delta-4-cholestenone	0.115669	0	non-T1D
myo-inositol	fucose rhamnose	0	0.455098	T1D
myo-inositol	glycerol-alpha-phosphate	0	0.420861	T1D
N-acetyl D-tryptophan	2-ketoisocaproic acid	0.345014	0	non-T1D
N-acetyl D-tryptophan	4-hydroxyproline	0.0490189	0	non-T1D
N-acetyl D-tryptophan	aconitic acid	0.137696	0	non-T1D
N-acetyl D-tryptophan	dodecanol	0.0590478	0	non-T1D
N-acetyl D-tryptophan	lauric acid	0.0964873	0	non-T1D
nicotinamide	2-aminoadipic acid	0.341116	0	non-T1D
nicotinamide	4-hydroxybutyric acid	0.0613446	0	non-T1D
nicotinamide	beta alanine	0.395384	0	non-T1D
nicotinamide	cytidine-5-diphosphate	0.0739885	0	non-T1D
nicotinamide	fructose-6-phosphate	0.139027	0	non-T1D
nicotinamide	methionine sulfoxide	0.301224	0	non-T1D
nicotinic acid	creatinine	-0.0924277	0	non-T1D
nicotinic acid	erythritol	0.142788	0	non-T1D
N-methylalanine	4-hydroxybenzoate	0.329208	0	non-T1D
N-methylalanine	beta alanine	0.251528	0	non-T1D
oleic acid	linoleic acid	0	0.723148	T1D
ornithine	glutamine	0.35164	0	non-T1D
ornithine	lysine	0.322612	0	non-T1D
oxalic acid	nicotinic acid	0.400247	0	non-T1D
oxoproline	aminomalonic acid	0	0.190227	T1D
oxoproline	fructose	0	0.154255	T1D
palmitic acid	arachidonic acid	0.259962	0	non-T1D
palmitic acid	methylhexadecanoic acid	0.444935	0	non-T1D
palmitic acid	myristic acid	0.505878	0	non-T1D
palmitoleic acid	adenosine-5-phosphate	0	0.205155	T1D
pantothenic acid	cytidine-5-diphosphate	0.109616	0	non-T1D
pantothenic acid	galactonic acid	0.622927	0	non-T1D
pantothenic acid	orotic acid	0.0691943	0	non-T1D
pelargonic acid	5b-cholestanol	0.053421	0	non-T1D
pelargonic acid	capric acid	0.473311	0	non-T1D
pelargonic acid	glutaric acid	0.00122428	0	non-T1D
phenylalanine	glycine	0	0.564752	T1D
phenylethylamine	lactamide	0.185145	0	non-T1D
phenylethylamine	nicotinamide	0.105442	0	non-T1D
phosphoethanolamine	gamma glutamyl valine	0.155355	0	non-T1D
pipecolic acid	2-ketoisocaproic acid	0.150677	0	non-T1D
pipecolic acid	4-hydroxybenzoate	0.0964177	0	non-T1D
pipecolic acid	lauric acid	0.122021	0	non-T1D
pipecolic acid	N-acetyl D-tryptophan	0.0733552	0	non-T1D
proline	alanine	0.210351	0	non-T1D
pseudo uridine	2-hydroxy 2-methylbutanoic acid	0.0529337	0	non-T1D
pseudo uridine	citric acid	0.275811	0	non-T1D
pseudo uridine	indole-3-lactate	0.0605972	0	non-T1D
putrescine	2-aminoadipic acid	0.311095	0	non-T1D
pyrophosphate	glycerol	0.315819	0	non-T1D
pyrophosphate	hydrocinnamic acid	0.253552	0	non-T1D
pyruvic acid	2-hydroxy 2-methylbutanoic acid	0.0159996	0	non-T1D
pyruvic acid	asparagine	0.399088	0	non-T1D
pyruvic acid	lactic acid	0.00576808	0	non-T1D
raffinose	galactinol	0.279147	0	non-T1D
raffinose	phenylethylamine	0.333473	0	non-T1D
ribitol	2-deoxytetronic acid	0.0148852	0	non-T1D
ribitol	hydroxylamine	0.10371	0	non-T1D
ribitol	pelargonic acid	0.00572168	0	non-T1D
ribonic acid	2-hydroxyglutaric acid	0.197593	0	non-T1D
ribonic acid	arabitol	0.33245	0	non-T1D
ribonic acid	benzoic acid	0.0500637	0	non-T1D
ribonic acid	gluconic acid lactone	0	0.046965	T1D
ribonic acid	isothreonic acid	0.418418	0.122802	Both
ribose	2-deoxytetronic acid	0.293402	0	non-T1D
ribose	ribitol	0.397532	0	non-T1D
saccharic acid	3-hydroxybutanoic acid	0.407682	0	non-T1D
serine	5b-cholestanol	0	0.234301	T1D
shikimic acid	asparagine	0.349342	0	non-T1D
sorbitol	glucuronic acid	0.498762	0	non-T1D
stearic acid	glycerol	0.0405604	0	non-T1D
stearic acid	methylhexadecanoic acid	0.139273	0	non-T1D
stearic acid	N-methylalanine	0.125899	0	non-T1D
stearic acid	palmitic acid	0.320402	0	non-T1D
stigmasterol	cholic acid	0.501188	0	non-T1D
stigmasterol	glycolic acid	0.347099	0	non-T1D
stigmasterol	maltose	0.28531	0	non-T1D
stigmasterol	pseudo uridine	0.0623644	0	non-T1D
succinic acid	2-aminoadipic acid	0.0149127	0	non-T1D
succinic acid	malic acid	0.467287	0	non-T1D
sucrose	beta sitosterol	0.309445	0	non-T1D
sucrose	dihydroabietic acid	0.224545	0	non-T1D
sulfuric acid	adipic acid	0.0900185	0	non-T1D
sulfuric acid	glycolic acid	0.208877	0	non-T1D
sulfuric acid	s-mandelic acid	0.0797012	0	non-T1D
tagatose	3,6-anhydrogalactose	0.0701388	0	non-T1D
tagatose	glyceric acid	0.13375	0	non-T1D
tagatose	glycerol	0.127732	0	non-T1D
taurine	hippuric acid	0	0.51884	T1D
threitol	2-deoxytetronic acid	0.078571	0	non-T1D
threitol	galactinol	0.36656	0	non-T1D
threonic acid	glyceric acid	0.237505	0.132684	Both
threonic acid	glycine	0	0.141767	T1D
threonine	alanine	0.0299744	0	non-T1D
threonine	glycerol	0.0138569	0	non-T1D
threonine	lysine	0.572213	0	non-T1D
threonine	methionine	0.0682255	0	non-T1D
threonine	methylhexadecanoic acid	0.0837266	0	non-T1D
thymine	benzoic acid	0.128503	0	non-T1D
thymine	lactobionic acid	0.0520767	0	non-T1D
trans-4-hydroxyproline	asparagine	0	0.0313208	T1D
trehalose	hydrocinnamic acid	0.385514	0	non-T1D
trehalose	stearic acid	0.16869	0	non-T1D
trehalose	tagatose	0.38098	0	non-T1D
trihydroxypyrazine	nicotinic acid	0.4449	0	non-T1D
tryptophan	arachidonic acid	0.366743	0	non-T1D
tryptophan	glutamine	0.34013	0	non-T1D
tryptophan	methionine	0.139014	0	non-T1D
tryptophan	proline	0.47126	0	non-T1D
tyrosine	cystine	0	0.237628	T1D
tyrosine	methionine	0.0678635	0.247277	Both
tyrosine	ornithine	0.00632329	0	non-T1D
tyrosine	oxoproline	0	0.452569	T1D
uracil	sophorose	0	0.348497	T1D
uric acid	cytidine-5-diphosphate	0.338207	0	non-T1D
uric acid	lactic acid	0.327106	0	non-T1D
uric acid	succinic acid	0.473127	0	non-T1D
uridine	hydrocinnamic acid	0.0759123	0	non-T1D
uridine	ribitol	0.0812726	0	non-T1D
uridine	stigmasterol	0.208465	0	non-T1D
uridine	thymine	0.255806	0	non-T1D
valine	gluconic acid lactone	0.122199	0	non-T1D
valine	isoleucine	0.468193	0	non-T1D
valine	leucine	0.404503	0	non-T1D
xanthine	beta alanine	0.147732	0	non-T1D
xanthine	glutaric acid	0.465528	0	non-T1D
xanthine	hypoxanthine	0.188927	0	non-T1D
xanthosine	adipic acid	0.418603	0	non-T1D
xanthosine	beta alanine	0.263019	0	non-T1D
xanthosine	lactamide	0.0918176	0	non-T1D
xylitol	cholesterol	0	0.0679267	T1D
xylitol	cysteine	0	0.174697	T1D
xylitol	maleimide	0	0.00107733	T1D
xylose	allantoic acid	0	0.00330998	T1D
xylose	fucose rhamnose	0	0.322236	T1D
xylose	threitol	0	0.435263	T1D

## Sheet: Nodelist output
Metabolite	Fold Change	FC direction (Group2 over Group1)	t-statistic	p-value	q-value	significantly differential	Subnetwork assignment
alpha-tocopherol	0.667065	Down	-2.12103	0.0398265	0.115923	FALSE	1
cholesterol	0.592498	Down	-2.33475	0.0261803	0.0853479	FALSE	1
conduritol beta expoxide	0.718739	Down	-1.48945	0.143177	0.271371	FALSE	1
creatinine	0.364658	Down	-2.4055	0.0190354	0.0721574	FALSE	1
cysteine	0.668217	Down	-2.54002	0.0157137	0.0674035	FALSE	1
maleimide	0.523711	Down	-3.16537	0.00294121	0.0217917	TRUE	1
xylitol	1.05923	Up	-0.977194	0.335299	0.467126	FALSE	1
2-hydroxyvaleric acid	1.0074	Up	1.37356	0.175235	0.307244	FALSE	2
cholic acid	0.90954	Down	0.692173	0.491508	0.628299	FALSE	2
glycolic acid	1.25604	Up	2.0184	0.0480889	0.132856	FALSE	2
hydroxylamine	1.12266	Up	2.2367	0.0295957	0.0927713	FALSE	2
lactobionic acid	2.8652	Up	4.81144	8.98e-06	0.0002669	TRUE	2
maltose	2.51805	Up	4.75794	1.18e-05	0.0002669	TRUE	2
s-mandelic acid	1.74745	Up	3.79591	0.000356699	0.00387612	TRUE	2
stigmasterol	1.05898	Up	2.40689	0.0198951	0.0728931	FALSE	2
sulfuric acid	0.673546	Down	-0.429588	0.669034	0.767975	FALSE	2
thymine	0.95477	Down	1.25456	0.21538	0.344185	FALSE	2
uridine	0.999452	Down	1.59188	0.117585	0.238017	FALSE	2
2-deoxytetronic acid	1.12496	Up	2.38542	0.0208319	0.0738173	FALSE	3
2-hydroxyglutaric acid	1.01589	Up	1.22975	0.224371	0.351659	FALSE	3
arabitol	1.03897	Up	1.97853	0.052667	0.13656	FALSE	3
benzoic acid	1.55065	Up	2.93171	0.00501104	0.032672	TRUE	3
galactinol	1.1535	Up	2.33478	0.0232418	0.0773146	FALSE	3
inulobiose	1.50368	Up	2.85034	0.00584189	0.0352677	TRUE	3
isothreonic acid	1.68269	Up	2.88998	0.00524533	0.0328842	TRUE	3
ribitol	0.863973	Down	1.23263	0.223186	0.351659	FALSE	3
ribonic acid	2.08301	Up	4.25098	6.94e-05	0.00113087	TRUE	3
ribose	1.55791	Up	3.79406	0.000351608	0.00387612	TRUE	3
threitol	1.223	Up	0.795224	0.430063	0.563717	FALSE	3
4-hydroxybenzoate	1.04853	Up	2.19374	0.0331269	0.101881	FALSE	4
adipic acid	0.96919	Down	1.91983	0.060732	0.14999	FALSE	4
beta alanine	1.07632	Up	1.99561	0.051086	0.136508	FALSE	4
delta-4-cholestenone	0.968021	Down	1.53138	0.131243	0.251678	FALSE	4
dodecanol	1.00691	Up	2.43878	0.0183051	0.0710411	FALSE	4
lactamide	0.923898	Down	1.11402	0.270134	0.403961	FALSE	4
levoglucosan	1.20862	Up	2.56247	0.0133644	0.0605113	FALSE	4
N-methylalanine	0.685616	Down	-0.226453	0.821769	0.881239	FALSE	4
phenylethylamine	1.05994	Up	1.16504	0.249044	0.379385	FALSE	4
raffinose	1.16469	Up	1.56408	0.122517	0.240607	FALSE	4
xanthosine	0.903107	Down	1.75865	0.0850709	0.192591	FALSE	4
citric acid	1.82567	Up	2.71561	0.00882716	0.0435789	TRUE	5
hypoxanthine	0.693055	Down	1.86745	0.0670577	0.16314	FALSE	5
indole-3-lactate	2.07959	Up	2.74465	0.00772091	0.0419503	TRUE	5
inosine	0.305359	Down	-2.4987	0.0152323	0.0671044	FALSE	5
isocitric acid	1.56432	Up	2.59318	0.0119017	0.0554279	FALSE	5
pseudo uridine	2.56613	Up	4.80899	1.19e-05	0.0002669	TRUE	5
2-aminoadipic acid	0.687607	Down	-0.0186039	0.98523	0.991312	FALSE	6
alpha ketoglutaric acid	1.0983	Up	1.07059	0.288419	0.42603	FALSE	6
aspartic acid	0.795151	Down	-1.42903	0.159675	0.295763	FALSE	6
citrulline	1.36315	Up	0.299009	0.766666	0.833111	FALSE	6
cytidine-5-diphosphate	1.29789	Up	2.81437	0.00681058	0.0396473	TRUE	6
fructose-6-phosphate	0.804482	Down	0.00931104	0.992599	0.992599	FALSE	6
fumaric acid	1.09396	Up	1.7813	0.0806615	0.187826	FALSE	6
galactonic acid	1.60217	Up	2.96031	0.00428157	0.029079	TRUE	6
glutamic acid	0.878448	Down	-0.133549	0.894181	0.919087	FALSE	6
lactic acid	0.879775	Down	0.311565	0.756625	0.827717	FALSE	6
malic acid	1.12143	Up	1.71636	0.0913956	0.201317	FALSE	6
methionine sulfoxide	1.01856	Up	1.65695	0.102854	0.217729	FALSE	6
nicotinamide	0.924952	Down	1.95777	0.0560286	0.14115	FALSE	6
orotic acid	1.03017	Up	0.92051	0.360638	0.485817	FALSE	6
pantothenic acid	1.7434	Up	4.04367	0.000179666	0.00266232	TRUE	6
putrescine	1.00464	Up	1.61583	0.111036	0.230234	FALSE	6
succinic acid	1.05787	Up	1.69724	0.0950409	0.206555	FALSE	6
uric acid	1.30222	Up	1.046	0.29931	0.431748	FALSE	6
2-hydroxy 2-methylbutanoic acid	2.43614	Up	5.55661	9.6e-07	5.66e-05	TRUE	7
asparagine	1.51796	Up	1.30016	0.19802	0.325468	FALSE	7
pyruvic acid	1.02819	Up	0.818467	0.416415	0.556357	FALSE	7
shikimic acid	1.42868	Up	1.36364	0.17714	0.307244	FALSE	7
trans-4-hydroxyproline	1.05772	Up	-0.522239	0.60429	0.708628	FALSE	7
2-ketoisocaproic acid	1.19652	Up	2.04502	0.0457175	0.129325	FALSE	8
4-hydroxyproline	0.807577	Down	0.14418	0.885873	0.919087	FALSE	8
lauric acid	1.00608	Up	1.31062	0.195161	0.324888	FALSE	8
N-acetyl D-tryptophan	1.08119	Up	1.31062	0.195332	0.324888	FALSE	8
pipecolic acid	1.84593	Up	2.77598	0.00715057	0.0401912	TRUE	8
allantoic acid	1.06901	Up	-0.925168	0.360291	0.485817	FALSE	9
fucose rhamnose	1.04206	Up	-0.686258	0.497243	0.628299	FALSE	9
glycerol-alpha-phosphate	0.517728	Down	-3.46155	0.00142164	0.0128737	TRUE	9
myo-inositol	0.994982	Down	-1.06799	0.293307	0.426866	FALSE	9
xylose	1.483	Up	0.423162	0.674668	0.769028	FALSE	9
4-hydroxybutyric acid	1.2282	Up	2.73465	0.00844616	0.0430226	TRUE	10
5b-cholestanol	0.659095	Down	-1.36639	0.177183	0.307244	FALSE	10
capric acid	1.15816	Up	1.76166	0.0833384	0.191326	FALSE	10
glutaric acid	0.965359	Down	1.27975	0.206143	0.332687	FALSE	10
homoserine	0.878333	Down	0.600058	0.550633	0.6698	FALSE	10
pelargonic acid	0.938339	Down	0.950594	0.346138	0.47814	FALSE	10
serine	1.61184	Up	0.139044	0.890214	0.919087	FALSE	10
alanine	0.942926	Down	0.528523	0.59936	0.70794	FALSE	11
aminomalonic acid	0.822744	Down	-1.47315	0.149238	0.279607	FALSE	11
cystine	1.24837	Up	-0.448676	0.656306	0.758709	FALSE	11
fructose	2.58112	Up	0.488881	0.627986	0.731155	FALSE	11
glutamine	1.02461	Up	0.634817	0.527899	0.661904	FALSE	11
lysine	0.860417	Down	0.386673	0.700606	0.787577	FALSE	11
methionine	0.690507	Down	-1.37999	0.17215	0.307244	FALSE	11
ornithine	1.08245	Up	0.367637	0.714312	0.794354	FALSE	11
oxoproline	0.735715	Down	-1.81289	0.0789676	0.186547	FALSE	11
proline	0.835219	Down	0.542353	0.589633	0.701534	FALSE	11
threonine	1.10475	Up	0.799645	0.427296	0.563717	FALSE	11
tryptophan	0.663063	Down	-0.687386	0.494949	0.628299	FALSE	11
tyrosine	0.652893	Down	-1.62949	0.111586	0.230234	FALSE	11
arachidonic acid	0.569349	Down	-1.74218	0.086292	0.192679	FALSE	12
glycerol	1.18803	Up	0.563316	0.575194	0.689386	FALSE	12
hydrocinnamic acid	1.03834	Up	1.82688	0.0734784	0.176132	FALSE	12
methylhexadecanoic acid	1.09554	Up	1.35418	0.18173	0.31181	FALSE	12
myristic acid	0.806043	Down	-0.251422	0.802314	0.866074	FALSE	12
palmitic acid	0.647709	Down	-0.407408	0.685565	0.776021	FALSE	12
pyrophosphate	0.832504	Down	0.612944	0.542533	0.6698	FALSE	12
stearic acid	0.88582	Down	0.792342	0.432298	0.563717	FALSE	12
tagatose	1.16241	Up	-0.187737	0.851634	0.901404	FALSE	12
trehalose	0.916248	Down	1.01996	0.31292	0.44742	FALSE	12
1,5-anhydroglucitol	0.128676	Down	-8.3469	1.17e-09	1.9e-07	TRUE	NA
1-monopalmitin	1.27701	Up	0.589873	0.558006	0.673741	FALSE	NA
1-monostearin	1.08391	Up	0.15903	0.874271	0.919087	FALSE	NA
2,3-dihydroxypyridine	1.56142	Up	2.43065	0.0176964	0.0710411	FALSE	NA
3,6-anhydrogalactose	1.82206	Up	4.45495	3.68e-05	0.000667092	TRUE	NA
3-hydroxybutanoic acid	2.07977	Up	1.01075	0.315707	0.44748	FALSE	NA
3-phosphoglycerate	0.876336	Down	-0.601897	0.549216	0.6698	FALSE	NA
5-methoxytryptamine	0.632848	Down	-2.69157	0.00909008	0.0435789	TRUE	NA
aconitic acid	0.932152	Down	1.21959	0.227443	0.353078	FALSE	NA
adenosine-5-phosphate	0.52211	Down	-3.582	0.000892132	0.0090886	TRUE	NA
allantoin	0.879831	Down	-1.40432	0.169352	0.307244	FALSE	NA
arabinose	1.58808	Up	0.733337	0.468426	0.60598	FALSE	NA
arachidic acid	1.17103	Up	0.114027	0.909796	0.926855	FALSE	NA
azelaic acid	0.569884	Down	-2.16921	0.035497	0.107148	FALSE	NA
beta sitosterol	1.00657	Up	1.17996	0.24247	0.372854	FALSE	NA
dihydroabietic acid	1.85106	Up	2.38148	0.0201239	0.0728931	FALSE	NA
erythritol	1.84141	Up	3.05019	0.00329162	0.0233276	TRUE	NA
ethanolamine	1.84599	Up	0.131011	0.896533	0.919087	FALSE	NA
fucose	3.18607	Up	5.45956	1.04e-06	5.66e-05	TRUE	NA
galacturonic acid	1.41495	Up	0.923402	0.359098	0.485817	FALSE	NA
gamma glutamyl valine	0.99355	Down	0.627762	0.532235	0.662246	FALSE	NA
gluconic acid lactone	3.44133	Up	4.69816	1.31e-05	0.0002669	TRUE	NA
glucose	2.08673	Up	3.17731	0.00275834	0.02141	TRUE	NA
glucose-1-phosphate	2.62009	Up	4.91653	5.88e-06	0.000239598	TRUE	NA
glucose-6-phosphate	1.68389	Up	1.58277	0.118278	0.238017	FALSE	NA
glucuronic acid	1.93539	Up	3.39294	0.00131939	0.0126506	TRUE	NA
glyceric acid	0.807937	Down	-0.316256	0.752787	0.827717	FALSE	NA
glycerol-3-galactoside	0.54525	Down	-3.22214	0.00263834	0.02141	TRUE	NA
glycine	1.02816	Up	-1.00992	0.320102	0.449798	FALSE	NA
hippuric acid	0.886421	Down	-1.32962	0.19237	0.324888	FALSE	NA
isoleucine	1.42323	Up	2.34967	0.0230594	0.0773146	FALSE	NA
leucine	1.45566	Up	1.95049	0.056287	0.14115	FALSE	NA
linoleic acid	0.765134	Down	-1.70957	0.096338	0.20662	FALSE	NA
linolenic acid	0.832654	Down	-1.56974	0.125007	0.242572	FALSE	NA
mannose	1.45112	Up	0.0729668	0.942316	0.954022	FALSE	NA
methanolphosphate	0.619562	Down	-2.14403	0.0375482	0.111279	FALSE	NA
nicotinic acid	1.77235	Up	2.72777	0.00814772	0.0428412	TRUE	NA
oleic acid	0.675988	Down	-2.07097	0.0460174	0.129325	FALSE	NA
oxalic acid	1.64191	Up	1.97884	0.0527808	0.13656	FALSE	NA
palmitoleic acid	0.400938	Down	-3.39361	0.00163239	0.0140042	TRUE	NA
phenylalanine	1.11546	Up	-0.366378	0.716381	0.794354	FALSE	NA
phosphoethanolamine	1.55185	Up	2.45013	0.0168964	0.0706182	FALSE	NA
saccharic acid	1.63813	Up	2.42088	0.0181589	0.0710411	FALSE	NA
sophorose	1.03956	Up	-0.194515	0.8468	0.901404	FALSE	NA
sorbitol	2.27173	Up	3.92683	0.000220936	0.00300104	TRUE	NA
sucrose	1.11535	Up	1.37631	0.173707	0.307244	FALSE	NA
talose	1.55478	Up	2.34379	0.0225502	0.0773146	FALSE	NA
taurine	0.99686	Down	-1.14993	0.258026	0.389428	FALSE	NA
threonic acid	0.365444	Down	-3.98958	0.000274921	0.00344709	TRUE	NA
trihydroxypyrazine	1.20557	Up	1.57644	0.119787	0.238113	FALSE	NA
uracil	0.803727	Down	-1.3063	0.199674	0.325468	FALSE	NA
urea	1.3079	Up	2.00393	0.0507232	0.136508	FALSE	NA
valine	1.42848	Up	2.27845	0.0273609	0.0874476	FALSE	NA
xanthine	0.675555	Down	1.06944	0.290119	0.42603	FALSE	NA

## Sheet: NetGSA results
Subnetwork	Nodes	Edges	DE nodes	DE edges	NetGSA p-value	NetGSA adjusted p-value
S1	7	9	1	9	8.33e-09	5.35e-08
S2	11	11	3	10	8.92e-09	5.35e-08
S3	11	17	5	16	7.66e-08	3.06e-07
S4	11	12	0	12	2.69e-05	8.08e-05
S5	6	6	3	6	3.82e-05	9.16e-05
S6	18	19	3	19	0.0002	0.0004
S7	5	5	1	5	0.0004	0.0007
S8	5	7	1	7	0.0007	0.001
S9	5	5	1	5	0.008	0.0107
S10	7	7	1	7	0.0997	0.1196
S11	13	19	0	18	0.2559	0.2792
S12	10	12	0	12	0.4299	0.4299

## Sheet: Pathway mapping
Pathway	Subnetwork
	Subnetwork 1
Steroid biosynthesis; Primary bile acid biosynthesis	cholesterol
Arginine and proline metabolism	creatinine
Cysteine and methionine metabolism; Glutathione metabolism; Aminoacyl-tRNA biosynthesis	cysteine
Pentose and glucuronate interconversions	xylitol
	Subnetwork 2
Fatty acid degradation	2-hydroxyvaleric acid
Primary bile acid biosynthesis	cholic acid
Sulfur metabolism	sulfuric acid
Nucleotide metabolism	thymine, uridine, sulfuric acid
Glyoxylate and dicarboxylate metabolism	glycolic acid
Nitrogen metabolism	hydroxylamine
Carbohydrate metabolism	maltose
Steroid biosynthesis	Stigmasterol
	Subnetwork 3
Butanoate metabolism	2-hydroxyglutaric acid
Pentose and glucuronate interconversions	arabitol, ribitol
Benzoate degradation	benzoic acid
Galactose metabolism/Carbohydrate metabolism	galactinol
Ascorbate and aldarate metabolism	isothreonic acid
Pentose phosphate pathway	ribose
	Subnetwork 4
Phenylalanine metabolism	phenylethylamine
Galactose metabolism/Carbohydrate metabolism	raffinose
Caprolactam degradation	adipic acid
Benzoate degradation	4-hydroxybenzoate
Steroid degradation	delta-4-cholestenone
Nucleotide metabolism	xanthosine, beta alanine
Carbohydrate metabolism (?)	levoglucosan
	Subnetwork 5
Citrate cycle (TCA cycle); Glyoxylate and dicarboxylate metabolism	citric acid, isocitric acid
Nucleotide metabolism	hypoxanthine, inosine, pseudouridine
Tryptophan metabolism	indole-3-lactate
	Subnetwork 6
Citrate cycle (TCA cycle)	alpha ketoglutaric acid, fumaric acid, malic acid, succinic acid
Nucleotide metabolism	cytidine-5-diphosphate, orotic acid, uric acid
Arginine biosynthesis/Arginine Proline metabolism	aspartic acid, citrulline, glutamic acid, putrescine
Carbohydrate metabolism	fructose-6-phosphate, galactonic acid, lactic acid
Lysine metabolism	2-aminoadipic acid
Vitamin metabolism	nicotinamide, pantothenic acid
Cysteine and methionine metabolism	methionine sulfoxide
	Subnetwotk 7
Phenylalanine, tyrosine and tryptophan biosynthesis	shikimic acid
Arginine and proline metabolism	trans-4-hydroxyproline
Alanine, aspartate and glutamate metabolism	aspargine, pyruvic acid
	Subnetwork 8
Arginine and proline metabolism	4-hydroxyproline
Fatty acid biosynthesis	lauric acid
Tryptophan metabolism	N-acetyl D-tryptophan
Lysine metabolism	pipecolic acid
Valine, leucine and isoleucine metabolism	2-ketoisocaproic acid
	Subnetwork 9
Glycerolipid metabolism	glycerol-alpha-phosphate
Purine metabolism	allantoic acid
Fructose and mannose metabolism	fucose rhamnose
Pentose and glucuronate interconversions	xylose
Galactose metabolism; Ascorbate and aldarate metabolism; Inositol phosphate metabolism	myo-inositol
	Subnetwork 10
Glycine, serine and threonine metabolism; Cysteine and methionine metabolism	serine; homoserine
Fatty acid biosynthesis	capric acid
Butanoate metabolism	4-hydroxybutyric acid
Fatty acid degradation	glutaric acid
	Subnetwork 11
Amino acid(s) metabolism	alanine; cystine; glutamine; lysine; methionine; ornithine; oxoproline; proline; threonine; tryptophan; tyrosine
Carbohydrate metabolism	fructose
	Subnetwork 12
Fatty acid metabolism	palmitic acid; stearic acid; arachidonic acid; myristic acid; methylhexadecanoic acid
Glycerolipid metabolism	glycerol
Carbohydrate metabolism	trehalose; tagatose
