# Supplementary material for: Application of Differential Network Enrichment Analysis for Deciphering Metabolic Alterations
Source: Metabolites. 2020 Nov 24;10(12):479. doi: 10.3390/metabo10120479 (PMC7761243; doi:10.3390/metabo10120479)
Supplement: Supplementary file 1 [file metabolites-10-00479-s001.zip › TableS2.xlsx]

## Sheet: Legends
Supplementary Table S2: DNEA analysis of the Framingham Heart Study Offspring Cohort T2D data
Edgelist output	Each row represents an edge between a pair of metabolites based on their partial correlation. An edge can either be differential (present in either T2D-prone or T2D-free) or it can be non-differential (present in both groups)
Nodelist output	Information about the differential status of each metabolite and their subnetwork assignment
NetGSA results	NetGSA output of the subnetworks, with information on the number of nodes and edges in each subnetwork and their statistical significance
Pathway mapping	List of KEGG pathways that each metabolite maps to
Merion et al 19 predictors	Subnetwork assignments of the top 19 T2D predictors reported by Merino et al (2018). Predictors that are present in significant subnetworks (S1-S6) are highlighted in green
TG_chainLength_unsaturation	Relationship between triglycerides chain length and number of double bonds with fold change (T2D-prone over T2D-free)

## Sheet: Edgelist output
Metabolite A	Metabolite B	partial correlation (Group1)	partial correlation (Group2)	edge
3-Hydroxyanthranilic acid	Adenosine diphosphate	-0.0405055	0	T2D-free
3-Hydroxyanthranilic acid	Alpha glycerophosphocholine	-0.0299807	0	T2D-free
3-Hydroxyanthranilic acid	Gentisate	0.0328175	0	T2D-free
3-Hydroxyanthranilic acid	S-Adenosyl-L-homocysteine	0.0831284	0.0149606	Both
3-Hydroxyanthranilic acid	TG 48:4	0	0.0240928	T2D-prone
3-Hydroxyanthranilic acid	TG 58:12	-0.273713	-0.160477	Both
5-Hydroxyindoleacetic acid	Argininosuccinate	-0.146465	0	T2D-free
Aconitate	Adipate	0	0.00832421	T2D-prone
Aconitate	Citrate	0.460207	0.474324	Both
Aconitate	Isocitrate	0.517429	0.449608	Both
Aconitate	Lactate	0.0681649	0	T2D-free
Aconitate	Malate	0.159963	0	T2D-free
Adenosine	Lactose	0	0.0328633	T2D-prone
Adenosine	Sorbitol	0	0.0160541	T2D-prone
Adenosine diphosphate	Guanosine diphosphate	0.48236	0.319526	Both
Adenosine diphosphate	Uridine diphosphate-galactose + Uridine diphosphate-glucose	0.14001	0.0332631	Both
Adenosine Monophosphate	Guanosine diphosphate	0.209103	0.195888	Both
Adenosine Monophosphate	Guanosine Monophosphate	0.58524	0.387443	Both
Adenosine Monophosphate	Ribose/Ribulose phosphate	0.0391328	0	T2D-free
Adenosine Monophosphate	Uridine diphosphate	0.0932573	0.0160603	Both
Adipate	Methyladipate pimelate	0.219471	0.0804965	Both
ADMA	Adenosine	0.0329759	0	T2D-free
ADMA	SDMA	0.622364	0	T2D-free
ADMA	TG 50:1	0.139253	0	T2D-free
Alanine	Alpha glycerophosphocholine	0.0447258	0	T2D-free
Alanine	Beta hydroxybutyrate	-0.115411	0	T2D-free
Alanine	Lactate	0.21783	0.0425881	Both
Alanine	Methionine	0.176751	0	T2D-free
Alanine	Proline	0.284758	0	T2D-free
Alanine	Tyrosine	0.204703	0.0399906	Both
Alanine	xanthosine	0.0252643	0	T2D-free
Allantoin	Alpha glycerophosphocholine	0.240866	0	T2D-free
Allantoin	Carnitine	0.0905614	0	T2D-free
Allantoin	Citrulline	0.109427	0	T2D-free
Alpha glycerophosphocholine	Carnosine	0.0812522	0	T2D-free
Alpha glycerophosphocholine	Cyclic Adenosine Monophosphate	-0.133314	0	T2D-free
Alpha glycerophosphocholine	LPC 20:3	0.104217	0	T2D-free
Alpha glycerophosphocholine	LPC 22:6	0.139835	0	T2D-free
Alpha glycerophosphocholine	LPE 18:1	0.150692	0	T2D-free
Alpha glycerophosphocholine	LPE 22:6	0.0536441	0	T2D-free
Alpha glycerophosphocholine	N-carbamoyl-B-alanine	0.0783007	0	T2D-free
Alpha glycerophosphocholine	PC 38:5	-0.0421434	0	T2D-free
Alpha glycerophosphocholine	PC 40:6	-0.0300559	0	T2D-free
Alpha glycerophosphocholine	Thiamine	-0.0722148	0	T2D-free
Alpha-Glycerophosphate	Adenosine Monophosphate	-0.094734	0	T2D-free
Alpha-Glycerophosphate	Cyclic Adenosine Monophosphate	0.109644	0	T2D-free
Alpha-Glycerophosphate	Guanosine diphosphate	-0.0376337	0	T2D-free
Alphahydroxybutyrate	Beta hydroxybutyrate	0.309372	0.264636	Both
Alphahydroxybutyrate	Propionate	0.149696	0.104704	Both
Alphaketoglutarate	Pyruvate	0.135182	0	T2D-free
Alphaketoglutarate	TG 56:10	0	-0.0416631	T2D-prone
Aminoadipate	Kynurenine	0.132496	0	T2D-free
Aminoadipate	Xanthurenate	0.111182	0	T2D-free
Aminoisobutyric acid	Beta hydroxybutyrate	0.0474289	0	T2D-free
Aminoisobutyric acid	Quinolinate	0.0123626	0	T2D-free
Aminoisobutyric acid	SDMA	0.0761826	0	T2D-free
Anthranilic acid	Alphaketoglutarate	-0.0134283	0	T2D-free
Anthranilic acid	Hydroxyglutarate	0	0.0187282	T2D-prone
Anthranilic acid	Indoxylsulfate	0.0638736	0	T2D-free
Anthranilic acid	N-carbamoyl-B-alanine	0.0417518	0	T2D-free
Anthranilic acid	Pyruvate	-0.327296	-0.193766	Both
Anthranilic acid	TG 58:12	0.000980761	0	T2D-free
Anthranilic acid	TG 58:9	-0.0314633	0	T2D-free
Arginine	Anthranilic acid	0.174499	0	T2D-free
Arginine	Carnosine	0.12294	0	T2D-free
Arginine	Cyclic Adenosine Monophosphate	-0.0604793	0	T2D-free
Arginine	Lysine	0.232251	0	T2D-free
Arginine	Methionine	0.110136	0	T2D-free
Arginine	Serine	0.24393	0	T2D-free
Arginine	Urate	-0.0403035	0	T2D-free
Asparagine	Alpha glycerophosphocholine	-0.268547	0	T2D-free
Asparagine	Alpha-Glycerophosphate	0.0212271	0	T2D-free
Asparagine	Cyclic Adenosine Monophosphate	0.0114515	0	T2D-free
Asparagine	Glutamine	0.182641	0	T2D-free
Asparagine	TG 54:9	-0.104828	0	T2D-free
Asparagine	Threonine	0.0763507	0	T2D-free
Aspartate	3-Hydroxyanthranilic acid	-0.0796999	0	T2D-free
Aspartate	Alpha glycerophosphocholine	0.15543	0	T2D-free
Aspartate	Alphaketoglutarate	-0.00920929	0	T2D-free
Aspartate	Anthranilic acid	0.0325848	0	T2D-free
Aspartate	Arginine	0.258384	0	T2D-free
Aspartate	Glutamic acid	0.0992147	0	T2D-free
Aspartate	S-Adenosyl-L-homocysteine	-0.0062097	0	T2D-free
Betaine	Carnitine	0.312059	0.0388747	Both
Betaine	Choline	0.16604	0	T2D-free
Betaine	Dimethylglycine	0.222449	0	T2D-free
Betaine	Glycodeoxycholate	0	0.0285349	T2D-prone
Carnitine	Cis/trans-hydroxyproline	0.00812751	0	T2D-free
Carnitine	NMMA	0.178462	0	T2D-free
Carnitine	Taurine	0.0698516	0	T2D-free
Carnosine	TG 60:12	0	0.0402632	T2D-prone
Carnosine	Urate	-0.115406	0	T2D-free
CE 14:0	CE 16:1	0.263735	0	T2D-free
CE 16:0	CE 18:0	0.186105	0.0906832	Both
CE 16:0	CE 18:1	0.346543	0.288868	Both
CE 16:0	CE 18:2	0.163616	0.168827	Both
CE 16:0	CE 20:4	0.194079	0.154354	Both
CE 16:1	CE 18:2	-0.00262363	0	T2D-free
CE 16:1	CE 18:3	0.189376	0	T2D-free
CE 18:1	CE 18:0	0.197531	0	T2D-free
CE 18:1	CE 20:3	0.181618	0.0327644	Both
CE 18:2	CE 18:1	0.327127	0.32926	Both
CE 18:2	CE 20:3	0.210837	0.261844	Both
CE 18:2	CE 22:6	0.27061	0.247226	Both
CE 18:3	CE 18:2	0.16106	0.25746	Both
CE 18:3	CE 20:3	0.0783443	0.151514	Both
CE 18:3	CE 20:4	0.165795	0.250517	Both
CE 18:3	CE 20:5	0.205177	0.186499	Both
CE 20:4	CE 20:3	0.302193	0.220195	Both
CE 20:4	CE 22:6	0.281718	0.204128	Both
CE 20:4	TG 50:4	-0.0172124	0	T2D-free
CE 20:5	CE 20:3	0	0.0613665	T2D-prone
CE 20:5	CE 20:4	0.170633	0	T2D-free
CE 20:5	CE 22:6	0.204775	0.134364	Both
CE 22:6	TG 52:2	-0.0979708	0	T2D-free
Choline	Dimethylglycine	0.104774	0	T2D-free
Choline	Taurine	0.00126646	0	T2D-free
Citrate	Phosphocreatine	0.0123477	0.0783254	Both
Citrate	Suberate	0	0.0295177	T2D-prone
Citrulline	NMMA	0.112182	0	T2D-free
Citrulline	Ornithine	0.211746	0.00139993	Both
Creatinine	Allantoin	0.0409219	0	T2D-free
Creatinine	Choline	0.192589	0	T2D-free
Creatinine	Citrulline	0.0587707	0	T2D-free
Creatinine	S-Adenosyl-L-homocysteine	0.0543415	0	T2D-free
Creatinine	xanthosine	0.108739	0	T2D-free
DG 34:1	DG 36:1	0.216442	0.230919	Both
DG 34:1	DG 36:2	0.18241	0.195526	Both
DG 34:1	TG 50:2	0.1525	0.148331	Both
DG 34:2	DG 34:1	0.381025	0.331245	Both
DG 34:2	DG 36:2	0.258748	0.26285	Both
DG 34:2	TG 50:4	0.155217	0.181467	Both
DG 34:2	TG 52:5	0.0907932	0.144958	Both
DG 34:2	TG 58:12	0.00636055	0	T2D-free
DG 36:1	TG 52:1	0.309178	0.39939	Both
DG 36:1	TG 54:2	0.111402	0	T2D-free
DG 36:2	CE 18:3	-0.12979	0	T2D-free
DG 36:2	DG 36:1	0.174656	0.166902	Both
DG 36:2	TG 52:2	0.0551063	0	T2D-free
DG 36:2	TG 52:3	0	0.110972	T2D-prone
DG 36:2	TG 54:3	0.207599	0.256706	Both
DG 36:2	TG 56:2	0.00477676	0.107628	Both
DG 36:2	TG 56:3	0.0125493	0	T2D-free
Fructose + glucose + galactose	Alphahydroxybutyrate	0	0.0509956	T2D-prone
Fructose 1-phosphate + Fructose 6-phosphate + Glucose 1-phosphate + Glucose 6-phosphate	Cyclic Adenosine Monophosphate	-0.0102563	0	T2D-free
Fructose 1-phosphate + Fructose 6-phosphate + Glucose 1-phosphate + Glucose 6-phosphate	Ribose/Ribulose phosphate	0.191713	0	T2D-free
Fructose 1-phosphate + Fructose 6-phosphate + Glucose 1-phosphate + Glucose 6-phosphate	Uridine diphosphate	0.197509	0.0558344	Both
Fructose 1-phosphate + Fructose 6-phosphate + Glucose 1-phosphate + Glucose 6-phosphate	Uridine diphosphate-galactose + Uridine diphosphate-glucose	0.0699039	0	T2D-free
Fumarate + maleate + valerate	Gentisate	0.163078	0	T2D-free
Fumarate + maleate + valerate	Hydroxyglutarate	0.00402133	0.106953	Both
Fumarate + maleate + valerate	Malate	0.16459	0.150335	Both
GABA	Argininosuccinate	0.131332	0	T2D-free
Gentisate	Hydroxyphenylacetate	0.138278	0	T2D-free
Gentisate	Salicylurate	0.109428	0	T2D-free
Glucuronate	Hydroxyphenylacetate	0	0.0797118	T2D-prone
Glucuronate	Methyladipate pimelate	0.0039372	0	T2D-free
Glucuronate	TG 54:8	0	0.0114802	T2D-prone
Glutamic acid	Carnosine	0.0239622	0	T2D-free
Glutamic acid	GABA	0.0217053	0	T2D-free
Glutamic acid	Glutamine	-0.505484	-0.2175	Both
Glutamic acid	Pyruvate	-0.173493	-0.036471	Both
Glutamic acid	Serine	0.112259	0	T2D-free
Glutamic acid	TG 58:12	0.096452	0	T2D-free
Glutamine	Adenosine diphosphate	-0.0630909	0	T2D-free
Glutamine	Hydroxyglutarate	-0.130629	-0.171601	Both
Glutamine	N-carbamoyl-B-alanine	-0.0182616	-0.0183499	Both
Glutamine	Pyruvate	0.131198	0.0900952	Both
Glutamine	TG 60:12	0	-0.0111333	T2D-prone
Glutamine	Urate	0.0867361	0	T2D-free
Glycerol	ADMA	-0.0064813	0	T2D-free
Glycerol	Beta hydroxybutyrate	0.00884689	0	T2D-free
Glycerol	S-Adenosyl-L-homocysteine	0.444473	0.389695	Both
Glycine	Serine	0.174511	0	T2D-free
Glycocholate	Glycodeoxycholate	0.373312	0.405353	Both
Glycocholate	Taurocholate	0.26673	0.284649	Both
Glycodeoxycholate	Deoxycholate	0.130223	0.0103545	Both
Glycodeoxycholate	Taurodeoxycholate	0.355413	0.346667	Both
Guanosine diphosphate	Cyclic Adenosine Monophosphate	-0.0459281	0	T2D-free
Guanosine diphosphate	Uridine diphosphate	0.189502	0.0935303	Both
Hippurate	Gentisate	0.00943036	0	T2D-free
Hippurate	Indole propionate	0.0246015	0	T2D-free
Histidine	Citrulline	0.13444	0	T2D-free
Histidine	Lysine	0.298644	0	T2D-free
Histidine	NMMA	0.0481325	0	T2D-free
Histidine	Ornithine	0.0938479	0	T2D-free
Histidine	Threonine	0.200876	0	T2D-free
Hydroxyglutarate	Oxalate	0.028589	0	T2D-free
Hydroxyglutarate	PC 32:1	0	0.0338742	T2D-prone
Hydroxyglutarate	TG 56:10	0.091981	0.243897	Both
Indoxylsulfate	Hydroxyphenylacetate	0.0619427	0	T2D-free
Inosine	Guanosine Monophosphate	0.0995197	0	T2D-free
Inosine	Hypoxanthine	0.54563	0.305551	Both
Isocitrate	Glucuronate	0	0.067914	T2D-prone
Isocitrate	Hypoxanthine	0	-0.0821852	T2D-prone
Isocitrate	Kynurenine	0.0355138	0	T2D-free
Isocitrate	Malate	0.0449955	0.071545	Both
Isoleucine	Aminoadipate	0	0.0286437	T2D-prone
Isoleucine	Leucine	0.411484	0.332508	Both
Isoleucine	Valine	0.297433	0.26316	Both
Kynurenic acid	Glucuronate	0	0.187757	T2D-prone
Kynurenic acid	Hydroxyphenylacetate	0.106487	0.0250563	Both
Kynurenic acid	Kynurenine	0.117246	0	T2D-free
Kynurenic acid	Taurine	0.0943502	0	T2D-free
Kynurenic acid	Xanthurenate	0.22034	0.023636	Both
Kynurenine	Quinolinate	0.35882	0.245087	Both
Lactate	Alphahydroxybutyrate	0.0946643	0.114965	Both
Lactate	Hypoxanthine	0.072832	0	T2D-free
Lactate	Pyruvate	0.0505348	0	T2D-free
Lactate	TG 46:1	0	0.0179744	T2D-prone
Lactose	Sucrose	0.16843	0.014924	Both
Lactose	Uridine diphosphate	0.072568	0	T2D-free
Leucine	Lysine	0.0807168	0	T2D-free
Leucine	Methionine	0.204596	0	T2D-free
Leucine	Phenylalanine	0.197937	0	T2D-free
Leucine	Tyrosine	0.00480206	0	T2D-free
Leucine	Valine	0.413145	0.321378	Both
LPC 14:0	LPC 16:0	0.101321	0.0234768	Both
LPC 14:0	LPC 16:1	0.140767	0.141782	Both
LPC 14:0	LPC 20:5	0.0911215	0	T2D-free
LPC 14:0	PC 32:2	0.233468	0.155963	Both
LPC 14:0	PC 34:4	0.159783	0.189269	Both
LPC 14:0	SM 14:0	0.138974	0	T2D-free
LPC 14:0	TG 48:1	0.115446	0	T2D-free
LPC 16:0	LPC 18:0	0.415662	0.0540882	Both
LPC 16:0	LPE 16:0	0.261854	0	T2D-free
LPC 16:0	PC 32:0	0.0845315	0	T2D-free
LPC 16:0	PC 34:1	0.0727369	0	T2D-free
LPC 16:0	PC 34:2	0.0386185	0	T2D-free
LPC 16:1	LPC 18:1	0.33124	0.162056	Both
LPC 16:1	LPC 20:3	0.296661	0.121089	Both
LPC 16:1	LPE 20:4	0.0278822	0	T2D-free
LPC 16:1	PC 32:1	0.0451192	0	T2D-free
LPC 16:1	PC 34:3	0.0892433	0.0459463	Both
LPC 18:0	LPE 22:6	0.595288	0.216278	Both
LPC 18:0	PC 36:2	0.0266919	0	T2D-free
LPC 18:0	SM 16:0	0.0478427	0	T2D-free
LPC 18:1	LPC 20:4	0.0392903	0	T2D-free
LPC 18:1	LPE 18:1	0.318825	0	T2D-free
LPC 18:1	LPE 22:6	0.284001	0	T2D-free
LPC 18:1	PC 38:5	0.0293713	0	T2D-free
LPC 18:1	SM 18:1	0.0303219	0	T2D-free
LPC 18:2	LPC 18:1	0.268674	0.0728535	Both
LPC 18:2	LPC 20:3	0.0729115	0	T2D-free
LPC 18:2	LPC 20:4	0.208222	0.0670003	Both
LPC 18:2	LPE 18:2	0.296783	0.0653265	Both
LPC 18:2	PC 32:1	-0.0403102	0	T2D-free
LPC 18:2	PC 36:2	0.0657538	0	T2D-free
LPC 18:2	PC 36:4_A	0.222719	0.00744832	Both
LPC 20:3	LPC 22:6	0.105636	0	T2D-free
LPC 20:3	PC 36:1	0.198315	0	T2D-free
LPC 20:4	LPC 20:3	0.173595	0	T2D-free
LPC 20:4	LPC 22:6	0.268089	0	T2D-free
LPC 20:4	LPE 20:4	0.322998	0.0785381	Both
LPC 20:4	PC 36:4_B	0.0357024	0	T2D-free
LPC 20:4	PC 38:4	0.124554	0	T2D-free
LPC 20:5	CE 20:5	0.17065	0	T2D-free
LPC 20:5	LPC 20:4	0.120092	0	T2D-free
LPC 20:5	LPC 22:6	0.280429	0	T2D-free
LPC 20:5	TG 56:7	0.0256423	0	T2D-free
LPC 22:6	PC 38:6	0.124452	0	T2D-free
LPC 22:6	PC 40:6	0.117657	0	T2D-free
LPE 16:0	DG 34:1	0.098684	0.0635878	Both
LPE 16:0	LPE 18:0	0.312232	0.183346	Both
LPE 16:0	LPE 18:1	0.0902008	0	T2D-free
LPE 16:0	LPE 18:2	0.0624933	0	T2D-free
LPE 16:0	PC 32:1	0.0514202	0.128167	Both
LPE 16:0	TG 58:10	0	0.0763905	T2D-prone
LPE 18:0	LPE 20:4	0.145734	0.0840268	Both
LPE 18:0	LPE 22:6	0.183838	0	T2D-free
LPE 18:0	TG 58:11	0.251118	0.154057	Both
LPE 18:1	PC 38:2	0.107721	0	T2D-free
LPE 18:2	LPE 20:4	0.239019	0.1558	Both
LPE 18:2	PC 34:3	0.0905302	0	T2D-free
LPE 18:2	PC 36:2	0.0297197	0	T2D-free
LPE 20:4	PC 32:1	0.00569675	0	T2D-free
Lysine	Methionine	0.205229	0	T2D-free
Lysine	Ornithine	0.142971	0	T2D-free
Lysine	Tyrosine	0.0520602	0	T2D-free
Lysine	Valine	0.0232618	0	T2D-free
Malate	Hydroxyglutarate	0.0867019	0.181148	Both
Malate	Quinolinate	0	0.08237	T2D-prone
Malate	Xanthine	0	0.053252	T2D-prone
Methionine	Creatinine	0.000928096	0	T2D-free
Methionine	Serine	0.0817421	0	T2D-free
Methionine	Threonine	0.0605316	0	T2D-free
Methionine	Tyrosine	0.297429	0.0571361	Both
Methyladipate pimelate	Suberate	0.183429	0	T2D-free
N-carbamoyl-B-alanine	Hypoxanthine	-0.0159452	0	T2D-free
Niacinamide	Guanosine diphosphate	0.000411179	0	T2D-free
NMMA	ADMA	0.109985	0	T2D-free
Ornithine	Cis/trans-hydroxyproline	0.130872	0	T2D-free
Ornithine	Cystathionine	0.0592636	0	T2D-free
Ornithine	NMMA	0.139928	0	T2D-free
P4hosphoglycerate	Adenosine Monophosphate	0.160456	0	T2D-free
P4hosphoglycerate	Lactate	0.0289114	0	T2D-free
P4hosphoglycerate	Phosphoenolpyruvate	0.0428201	0	T2D-free
P4hosphoglycerate	Uridine diphosphate-galactose + Uridine diphosphate-glucose	0.0942173	0	T2D-free
Pantothenate	Pyridoxate	0.425632	0	T2D-free
PC 32:0	CE 16:0	0.0546589	0	T2D-free
PC 32:0	PC 34:1	0.240151	0	T2D-free
PC 32:0	PC 38:2	0.0285449	0.134045	Both
PC 32:0	SM 16:0	0.0754672	0	T2D-free
PC 32:0	SM 18:0	0.130971	0.0107789	Both
PC 32:0	SM 24:1	0.237835	0	T2D-free
PC 32:0	TG 60:12	0.050922	0.142739	Both
PC 32:1	CE 16:1	0.247528	0.0657456	Both
PC 32:1	PC 32:0	0.0668657	0.144686	Both
PC 32:1	PC 34:1	0.336231	0.242187	Both
PC 32:1	PC 34:3	0.130929	0.146475	Both
PC 32:1	TG 46:1	0	0.105264	T2D-prone
PC 32:1	TG 50:2	0.273855	0.193412	Both
PC 32:1	TG 54:4	-0.110159	0	T2D-free
PC 32:2	PC 34:2	0.0155711	0	T2D-free
PC 32:2	PC 34:3	0.326947	0.293254	Both
PC 32:2	PC 34:4	0.472499	0.330138	Both
PC 32:2	SM 14:0	0.0828513	0	T2D-free
PC 32:2	TG 48:3	0.0645685	0.178613	Both
PC 34:1	PC 36:3	0.253805	0.0175244	Both
PC 34:1	TG 52:2	0.0700514	0	T2D-free
PC 34:2	PC 34:1	0.142475	0.06141	Both
PC 34:2	PC 36:2	0.386957	0.214347	Both
PC 34:2	PC 36:4_A	0.122846	0	T2D-free
PC 34:2	PC 36:4_B	0.03148	0	T2D-free
PC 34:2	SM 16:0	0.124409	0	T2D-free
PC 34:3	PC 36:3	0.187882	0.100909	Both
PC 34:3	PC 36:4_A	0.179107	0.000114609	Both
PC 34:3	TG 52:5	0.014229	0.0846389	Both
PC 34:4	PC 36:4_B	0.145929	0.0180537	Both
PC 34:4	TG 50:5	0.0476559	0.00393311	Both
PC 36:1	TG 50:2	0.117269	0	T2D-free
PC 36:2	PC 36:1	0.0591006	0	T2D-free
PC 36:2	SM 22:0	0.110141	0	T2D-free
PC 36:2	TG 54:4	0.0648259	0	T2D-free
PC 36:2	TG 56:9	0	0.0346126	T2D-prone
PC 36:3	PC 36:1	0.0480043	0	T2D-free
PC 36:3	PC 36:2	0.166295	0	T2D-free
PC 36:3	PC 38:3	0.122601	0	T2D-free
PC 36:3	PC 38:5	0.340726	0.0088868	Both
PC 36:3	SM 22:1	0.0170794	0	T2D-free
PC 36:4_A	PC 36:2	0.0609121	0	T2D-free
PC 36:4_B	PC 36:3	0.262257	0	T2D-free
PC 36:4_B	PC 38:4	0.370881	0	T2D-free
PC 36:4_B	TG 56:5	0.118591	0	T2D-free
PC 38:2	SM 16:0	0.058886	0	T2D-free
PC 38:2	SM 24:0	0.247304	0.0587681	Both
PC 38:2	SM 24:1	0.380901	0.112356	Both
PC 38:3	CE 20:3	0.0451412	0	T2D-free
PC 38:3	PC 38:2	0.358812	0.22154	Both
PC 38:3	SM 16:0	0.101461	0.0465528	Both
PC 38:3	TG 54:1	0	-0.0140468	T2D-prone
PC 38:4	CE 20:4	0.0207494	0	T2D-free
PC 38:4	PC 40:6	0.111425	0	T2D-free
PC 38:5	PC 38:4	0.374736	0	T2D-free
PC 38:5	PC 40:6	0.127276	0	T2D-free
PC 38:6	CE 22:6	0.10224	0	T2D-free
PC 38:6	PC 40:6	0.553507	0.367024	Both
PC 38:6	TG 56:7	0.0651706	0	T2D-free
PC 38:6	TG 56:8	0.0759211	0.0985529	Both
PC 40:6	TG 58:9	0.0827278	0	T2D-free
Phenylalanine	Allantoin	0.0257514	0	T2D-free
Phenylalanine	Argininosuccinate	0.0385629	0	T2D-free
Phenylalanine	GABA	0.0853717	0	T2D-free
Phenylalanine	Glycerol	0.0679256	0.0479372	Both
Phenylalanine	Threonine	0.00614759	0	T2D-free
Phenylalanine	Tryptophan	0.271668	0	T2D-free
Phenylalanine	Tyrosine	0.195216	0.064091	Both
Phosphocreatine	Phosphoenolpyruvate	0.0475758	0	T2D-free
Proline	Betaine	0.107791	0	T2D-free
Proline	Threonine	0.175341	0	T2D-free
Pyruvate	TG 50:5	0.00424692	0	T2D-free
Pyruvate	TG 56:10	-0.0448039	-0.0465222	Both
Pyruvate	TG 58:12	-0.163072	-0.00933495	Both
Quinolinate	Cystathionine	0.0284804	0	T2D-free
Quinolinate	Oxalate	0.112999	0	T2D-free
Quinolinate	Xanthurenate	0.0320432	0.0817417	Both
S-Adenosyl-L-homocysteine	ADMA	-0.000895472	0	T2D-free
S-Adenosyl-L-homocysteine	Argininosuccinate	0.0106101	0	T2D-free
SDMA	Argininosuccinate	0.220146	0	T2D-free
SDMA	Carnosine	0.132775	0	T2D-free
SDMA	TG 58:7	0.0243592	0	T2D-free
Serine	Carnosine	0.0427529	0	T2D-free
Serine	Threonine	0.201606	0	T2D-free
Serine	Urate	-0.101177	0	T2D-free
Serotonin	Adenosine diphosphate	0.107315	0.0619363	Both
Serotonin	Alpha-Glycerophosphate	-0.0821434	0	T2D-free
Serotonin	Guanosine diphosphate	0.25462	0.245298	Both
Serotonin	Lactose	0.132142	0.00849797	Both
Serotonin	Uridine diphosphate-galactose + Uridine diphosphate-glucose	0.135599	0	T2D-free
SM 14:0	CE 14:0	0.130742	0	T2D-free
SM 14:0	SM 16:0	0.0175343	0	T2D-free
SM 14:0	SM 16:1	0.220097	0	T2D-free
SM 14:0	SM 18:0	0.139109	0.0784693	Both
SM 14:0	SM 22:1	0.137953	0	T2D-free
SM 16:0	SM 18:0	0.232129	0.285438	Both
SM 16:0	SM 22:1	0.102698	0	T2D-free
SM 16:1	SM 16:0	0.261273	0.154597	Both
SM 16:1	SM 18:1	0.293451	0.270415	Both
SM 16:1	SM 22:1	0.322462	0.208022	Both
SM 18:0	SM 24:1	0.0941576	0	T2D-free
SM 18:1	CE 18:0	0.0907843	0	T2D-free
SM 18:1	SM 18:0	0.478028	0.420404	Both
SM 18:1	TG 48:0	-0.103153	0	T2D-free
SM 22:0	CE 18:0	0.0931603	0	T2D-free
SM 22:0	SM 24:0	0.16269	0.10392	Both
SM 22:1	SM 22:0	0.281014	0.266393	Both
SM 22:1	SM 24:0	0.178163	0.144054	Both
SM 24:0	TG 46:0	0	0.151565	T2D-prone
SM 24:0	TG 54:9	0.0516125	0	T2D-free
SM 24:0	TG 56:2	0.181579	0.0884321	Both
SM 24:0	TG 58:12	0.00401053	0	T2D-free
SM 24:1	DG 36:1	-0.0382991	0	T2D-free
Taurine	Serotonin	0.157952	0.0315854	Both
Taurodeoxycholate	Taurocholate	0.531724	0.496227	Both
TG 44:1	TG 46:0	0.119688	0	T2D-free
TG 44:1	TG 46:1	0.340767	0.295704	Both
TG 44:1	TG 46:2	0.366756	0.36462	Both
TG 44:1	TG 54:8	0	0.0694364	T2D-prone
TG 46:0	TG 48:0	0.0881334	0	T2D-free
TG 46:0	TG 50:1	0.437515	0.382752	Both
TG 46:0	TG 54:1	0.347949	0.325491	Both
TG 46:1	TG 48:1	0.239768	0.244056	Both
TG 46:1	TG 48:2	0.225671	0.229985	Both
TG 46:2	TG 46:1	0.262822	0.253123	Both
TG 46:2	TG 48:3	0.297837	0.292119	Both
TG 46:2	TG 48:4	0.0963933	0.120807	Both
TG 48:0	TG 52:1	0.236108	0.224282	Both
TG 48:1	TG 48:0	0.374396	0.334892	Both
TG 48:1	TG 50:2	0.297063	0.273344	Both
TG 48:1	TG 52:1	0.093738	0.0494465	Both
TG 48:1	TG 54:4	-0.143916	0	T2D-free
TG 48:2	TG 48:1	0.227824	0.205573	Both
TG 48:2	TG 50:3	0.297367	0.262186	Both
TG 48:3	TG 48:2	0.27019	0.243749	Both
TG 48:3	TG 50:4	0.240119	0.260998	Both
TG 48:4	TG 48:3	0.25016	0.206418	Both
TG 48:4	TG 50:5	0.291306	0.243861	Both
TG 48:4	TG 52:6	0.100943	0.229813	Both
TG 50:1	TG 52:3	0.0125637	0	T2D-free
TG 50:1	TG 54:9	0.0801714	0	T2D-free
TG 50:1	TG 56:2	0.232516	0.285179	Both
TG 50:1	TG 58:11	-0.109632	0	T2D-free
TG 50:1	TG 58:7	0.245654	0.278591	Both
TG 50:2	TG 52:2	0.198877	0.102245	Both
TG 50:3	TG 50:2	0.236631	0.221319	Both
TG 50:3	TG 52:4	0.114402	0.112406	Both
TG 50:4	TG 50:3	0.241325	0.242856	Both
TG 50:4	TG 52:5	0.273816	0.254318	Both
TG 50:4	TG 52:6	0.084598	0.00739952	Both
TG 50:5	TG 50:4	0.222068	0.221185	Both
TG 50:5	TG 52:6	0.276113	0.237055	Both
TG 50:5	TG 54:7	0	0.0810068	T2D-prone
TG 52:1	TG 54:2	0.297887	0.353592	Both
TG 52:1	TG 58:11	0.00156689	0.044212	Both
TG 52:2	TG 52:1	0.179448	0.260334	Both
TG 52:2	TG 54:3	0.137089	0.119385	Both
TG 52:3	TG 52:2	0.241063	0.0904825	Both
TG 52:3	TG 54:4	0.206731	0.158176	Both
TG 52:4	TG 52:3	0.406007	0.308175	Both
TG 52:4	TG 54:5	0.156197	0.0284168	Both
TG 52:4	TG 54:6	0.00132692	0	T2D-free
TG 52:4	TG 56:7	0.00385499	0.0138153	Both
TG 52:5	TG 52:4	0.34054	0.318155	Both
TG 52:5	TG 54:6	0.102637	0.00101432	Both
TG 52:5	TG 54:7	0.269727	0.279368	Both
TG 52:6	TG 54:7	0.304548	0.244844	Both
TG 52:6	TG 54:8	0.222677	0.29558	Both
TG 54:1	TG 56:2	0.48272	0.465805	Both
TG 54:2	TG 56:3	0.358402	0.346112	Both
TG 54:3	TG 54:2	0.230105	0.158096	Both
TG 54:3	TG 56:3	0.118472	0.0576232	Both
TG 54:3	TG 56:4	0.180154	0.235191	Both
TG 54:4	TG 54:3	0.388633	0.230027	Both
TG 54:5	TG 54:4	0.122455	0.0505555	Both
TG 54:6	TG 54:4	0.221175	0.155128	Both
TG 54:6	TG 54:5	0.662694	0.483757	Both
TG 54:7	TG 54:5	0.0129172	0	T2D-free
TG 54:7	TG 56:8	0.303924	0.314238	Both
TG 54:8	TG 54:7	0.279357	0.258704	Both
TG 54:8	TG 56:9	0.350636	0.367211	Both
TG 54:9	TG 56:10	0.430036	0.366372	Both
TG 54:9	TG 58:6	0	0.0489919	T2D-prone
TG 54:9	TG 58:8	-0.0174962	0	T2D-free
TG 56:10	TG 56:9	0.0972796	0.149425	Both
TG 56:10	TG 58:11	0.165204	0.179056	Both
TG 56:10	TG 58:12	0.447239	0.409196	Both
TG 56:10	TG 60:12	0	0.0776837	T2D-prone
TG 56:2	TG 58:6	0.266199	0.312851	Both
TG 56:4	TG 56:2	0.0782352	0.0332103	Both
TG 56:4	TG 56:3	0.301286	0.264263	Both
TG 56:5	TG 56:4	0.317302	0.335054	Both
TG 56:5	TG 58:6	0.049456	0	T2D-free
TG 56:6	TG 56:4	0.089321	0.181527	Both
TG 56:6	TG 56:5	0.335192	0.0893656	Both
TG 56:6	TG 58:8	0.215133	0.191939	Both
TG 56:7	TG 56:6	0.329497	0.32385	Both
TG 56:7	TG 58:8	0.26724	0.198154	Both
TG 56:7	TG 58:9	0.0342012	0	T2D-free
TG 56:8	TG 56:7	0.386811	0.375905	Both
TG 56:8	TG 58:9	0.298089	0.305391	Both
TG 56:9	TG 56:3	0.143609	0.206388	Both
TG 56:9	TG 56:8	0.00843133	0	T2D-free
TG 56:9	TG 58:10	0.351579	0.29446	Both
TG 56:9	TG 58:11	0.000546974	0	T2D-free
TG 58:10	TG 58:9	0.295097	0.141487	Both
TG 58:10	TG 60:12	0.352003	0.312714	Both
TG 58:11	TG 58:10	0.105575	0.157987	Both
TG 58:11	TG 60:12	0.274086	0.163247	Both
TG 58:12	TG 58:11	0.101299	0.0574721	Both
TG 58:7	TG 58:6	0.549249	0.430527	Both
TG 58:9	TG 58:8	0.404929	0.244735	Both
Thiamine	Hydroxyglutarate	-0.0914848	-0.0213637	Both
Thiamine	LPC 22:6	-0.0331623	0	T2D-free
Thiamine	Pantothenate	0.0824953	0	T2D-free
Thiamine	PC 38:6	0.029048	0	T2D-free
Thiamine	Pyridoxate	0.236032	0	T2D-free
Thiamine	Pyruvate	0.186388	0	T2D-free
Threonine	Cis/trans-hydroxyproline	0.143565	0	T2D-free
Thyroxine	Triiodothyronine	0.00843218	0	T2D-free
Triiodothyronine	5-Hydroxyindoleacetic acid	-0.140221	0	T2D-free
Triiodothyronine	ADMA	0.447635	0	T2D-free
Triiodothyronine	Argininosuccinate	0.0838938	0	T2D-free
Triiodothyronine	Carnosine	0.042213	0	T2D-free
Trimethylamine N-oxide	Indoxylsulfate	0.0385965	0	T2D-free
Trimethylamine N-oxide	LPC 20:5	0.0218634	0	T2D-free
Tryptophan	Creatinine	0.176109	0	T2D-free
Tryptophan	Tyrosine	0.138552	0.092756	Both
Tyrosine	Taurine	0.108525	0	T2D-free
Urate	Alphaketoglutarate	0.16205	0	T2D-free
Urate	Ribose/Ribulose phosphate	0.165835	0	T2D-free
Uridine diphosphate-galactose + Uridine diphosphate-glucose	Uridine diphosphate	0.312202	0	T2D-free
Valine	Alphahydroxybutyrate	0	0.00703208	T2D-prone
Valine	Niacinamide	0.0368745	0	T2D-free
Xanthine	Hypoxanthine	0.105097	0.105985	Both
Xanthine	Orotate	0.144865	0.187241	Both
xanthosine	Adenosine	0	5.74e-05	T2D-prone
xanthosine	Allantoin	0.0173551	0	T2D-free
xanthosine	Dimethylglycine	0	0.0347577	T2D-prone
xanthosine	Orotate	0	0.206741	T2D-prone
xanthosine	Xanthine	0.0167151	0.188252	Both
Xanthurenate	Hydroxyphenylacetate	0.0489805	0.0476498	Both

## Sheet: Nodelist output
Metabolite	Metabolite	Fold Change (T2-prone over T2D-free)	FC direction (Group2 over Group1)	t-statistic	p-value	q-value	significantly differential	Subnetwork assignment
cmh_oxalate	Oxalate	0.977591	Down	-1.08476	0.280075	0.486209	FALSE	1
cmh_hypoxanthine	Hypoxanthine	0.986787	Down	-0.58209	0.561563	0.732124	FALSE	1
cmh_kynurenine	Kynurenine	0.997868	Down	-0.143028	0.886493	0.931835	FALSE	1
trimethylamine_n_oxide	Trimethylamine N-oxide	1.00077	Up	0.243344	0.808109	0.876798	FALSE	1
cmh_indoxylsulfate	Indoxylsulfate	1.00108	Up	0.0700608	0.944252	0.960664	FALSE	1
cmh_cystathionine	Cystathionine	1.01186	Up	1.19487	0.234349	0.42028	FALSE	1
cmh_hydroxyp_acetate	Hydroxyphenylacetate	1.0129	Up	0.415722	0.678311	0.799965	FALSE	1
cmh_xanthurenate	Xanthurenate	1.01784	Up	0.934775	0.351619	0.552738	FALSE	1
kynurenic_acid	Kynurenic acid	1.02058	Up	0.347977	0.728449	0.827017	FALSE	1
cmh_inosine	Inosine	1.02205	Up	1.02579	0.306868	0.520236	FALSE	1
cmh_quinolinate	Quinolinate	1.02603	Up	0.5594	0.576927	0.732124	FALSE	1
cmh_glucuronate	Glucuronate	1.04324	Up	-0.198821	0.842744	0.900865	FALSE	1
cmh_aconitate	Aconitate	1.04806	Up	2.21784	0.0285097	0.107078	FALSE	1
cmh_gmp	Guanosine Monophosphate	1.05214	Up	0.949672	0.344092	0.552738	FALSE	1
cmh_lactate	Lactate	1.05322	Up	2.94653	0.00383301	0.0489272	TRUE	1
cmh_malate	Malate	1.05448	Up	2.39099	0.0183873	0.0850792	FALSE	1
cmh_aminoadipate	Aminoadipate	1.07133	Up	2.13684	0.0346443	0.121255	FALSE	1
cmh_isocitrate	Isocitrate	1.07249	Up	2.74426	0.00704586	0.0580597	FALSE	1
C54_4_TAG	TG 54:4	1.00571	Up	0.404702	0.68635	0.801975	FALSE	2
C52_3_TAG	TG 52:3	1.01882	Up	1.60802	0.11027	0.261201	FALSE	2
C54_5_TAG	TG 54:5	1.03114	Up	1.65363	0.10057	0.245211	FALSE	2
C54_6_TAG	TG 54:6	1.03114	Up	1.65363	0.10057	0.245211	FALSE	2
C52_4_TAG	TG 52:4	1.03739	Up	2.28485	0.0239498	0.101557	FALSE	2
C52_2_TAG	TG 52:2	1.0525	Up	3.33399	0.00111859	0.0210869	TRUE	2
C54_3_TAG	TG 54:3	1.05855	Up	2.48717	0.0141715	0.0768805	FALSE	2
C48_4_TAG	TG 48:4	1.05925	Up	1.87739	0.0628565	0.181865	FALSE	2
C50_2_TAG	TG 50:2	1.05985	Up	3.02318	0.00300933	0.043535	TRUE	2
C50_3_TAG	TG 50:3	1.07238	Up	2.7392	0.00703601	0.0580597	FALSE	2
C50_5_TAG	TG 50:5	1.07241	Up	2.45661	0.0154162	0.0796503	FALSE	2
C52_5_TAG	TG 52:5	1.08092	Up	2.24529	0.0265308	0.104676	FALSE	2
C54_7_TAG	TG 54:7	1.08459	Up	2.31295	0.0223968	0.100404	FALSE	2
C48_1_TAG	TG 48:1	1.09619	Up	2.77512	0.00635631	0.0580597	FALSE	2
C52_6_TAG	TG 52:6	1.1008	Up	2.39311	0.0182673	0.0850792	FALSE	2
C48_2_TAG	TG 48:2	1.10821	Up	2.68653	0.00820564	0.0580597	FALSE	2
C50_4_TAG	TG 50:4	1.11675	Up	2.6998	0.00792357	0.0580597	FALSE	2
C48_3_TAG	TG 48:3	1.13421	Up	2.62463	0.0097875	0.0624673	FALSE	2
C48_0_TAG	TG 48:0	1.13963	Up	2.78565	0.00620015	0.0580597	FALSE	2
C36_2_DAG	DG 36:2	1.14074	Up	2.55867	0.0117707	0.0709511	FALSE	2
C54_2_TAG	TG 54:2	1.1439	Up	3.5189	0.000608499	0.0146716	TRUE	2
C54_8_TAG	TG 54:8	1.14443	Up	2.70799	0.00779514	0.0580597	FALSE	2
C34_1_DAG	DG 34:1	1.14468	Up	2.85753	0.00502342	0.0580597	FALSE	2
C56_3_TAG	TG 56:3	1.14561	Up	3.12045	0.0022544	0.0372454	TRUE	2
C34_2_DAG	DG 34:2	1.15067	Up	2.79027	0.00612652	0.0580597	FALSE	2
C46_2_TAG	TG 46:2	1.15562	Up	2.51579	0.0132061	0.07348	FALSE	2
C52_1_TAG	TG 52:1	1.15697	Up	3.67113	0.000362401	0.00983012	TRUE	2
C44_1_TAG	TG 44:1	1.15698	Up	2.16241	0.0325564	0.115815	FALSE	2
C46_1_TAG	TG 46:1	1.16515	Up	2.52037	0.0130286	0.07348	FALSE	2
C36_1_DAG	DG 36:1	1.16982	Up	2.68491	0.00831206	0.0580597	FALSE	2
asparagine	Asparagine	0.95932	Down	-2.94365	0.00381258	0.0489272	TRUE	3
niacinamide	Niacinamide	0.985437	Down	-0.20166	0.840487	0.900865	FALSE	3
cmh_camp	Cyclic Adenosine Monophosphate	0.9908	Down	-0.0968763	0.922964	0.955712	FALSE	3
cmh_a_glycerophosphate	Alpha-Glycerophosphate	0.996977	Down	-0.139963	0.888893	0.931835	FALSE	3
cmh_ribo_ribu_p	Ribose/Ribulose phosphate	1.0134	Up	0.568031	0.570988	0.732124	FALSE	3
serotonin	Serotonin	1.02755	Up	0.654068	0.514229	0.704278	FALSE	3
cmh_amp	Adenosine Monophosphate	1.02952	Up	0.355336	0.722928	0.82566	FALSE	3
cmh_udp	Uridine diphosphate	1.02957	Up	0.861531	0.390528	0.573311	FALSE	3
cmh_phosphoglycerate	P4hosphoglycerate	1.03079	Up	0.755234	0.451542	0.632159	FALSE	3
cmh_udp_g_g	Uridine diphosphate-galactose + Uridine diphosphate-glucose	1.05128	Up	2.29639	0.0231346	0.100404	FALSE	3
cmh_f1p_f6p_g1p_g6p	Fructose 1-phosphate + Fructose 6-phosphate + Glucose 1-phosphate + Glucose 6-phosphate	1.08285	Up	3.67415	0.00035069	0.00983012	TRUE	3
cmh_gdp	Guanosine diphosphate	1.08624	Up	1.39643	0.165062	0.331729	FALSE	3
cmh_sucrose	Sucrose	1.11963	Up	1.05055	0.29555	0.504994	FALSE	3
cmh_adp	Adenosine diphosphate	1.12204	Up	1.98562	0.0492315	0.15483	FALSE	3
cmh_lactose	Lactose	1.14678	Up	0.897138	0.371383	0.557911	FALSE	3
C58_7_TAG	TG 58:7	0.948287	Down	-2.09428	0.038282	0.128469	FALSE	4
C46_0_TAG	TG 46:0	0.968564	Down	-1.25774	0.210876	0.391111	FALSE	4
C58_6_TAG	TG 58:6	0.969238	Down	-1.49048	0.138728	0.307182	FALSE	4
C50_1_TAG	TG 50:1	0.971754	Down	-1.4411	0.15219	0.323777	FALSE	4
C56_2_TAG	TG 56:2	1.06964	Up	-0.604848	0.546454	0.727487	FALSE	4
C54_1_TAG	TG 54:1	1.09059	Up	-0.422495	0.673441	0.799965	FALSE	4
C54_9_TAG	TG 54:9	1.14	Up	1.32586	0.1873	0.366164	FALSE	4
cmh_deoxycholates	Deoxycholate	1.06397	Up	1.29278	0.198448	0.374464	FALSE	5
cmh_taurocholate	Taurocholate	1.10841	Up	0.403381	0.687407	0.801975	FALSE	5
cmh_glycocholate	Glycocholate	1.11467	Up	1.30358	0.194919	0.37103	FALSE	5
cmh_t_deoxycholates	Taurodeoxycholate	1.17296	Up	0.913009	0.363151	0.552961	FALSE	5
cmh_glyco_deoxychol	Glycodeoxycholate	1.22777	Up	2.28193	0.0243363	0.101557	FALSE	5
cmh_pyridoxate	Pyridoxate	0.841619	Down	-2.08758	0.0384815	0.128469	FALSE	6
thiamine	Thiamine	0.902793	Down	-1.8141	0.071753	0.197532	FALSE	6
X__HIAA	5-Hydroxyindoleacetic acid	0.916861	Down	-2.80805	0.00572611	0.0580597	FALSE	6
X___adenosylhomocysteine	S-Adenosyl-L-homocysteine	0.92417	Down	-1.30599	0.193897	0.37103	FALSE	6
glycine	Glycine	0.942861	Down	-3.31359	0.0011661	0.0210869	TRUE	6
cmh_pantothenate	Pantothenate	0.954094	Down	-0.847658	0.398081	0.573311	FALSE	6
serine	Serine	0.962939	Down	-2.67623	0.008331	0.0580597	FALSE	6
glycerol	Glycerol	0.96423	Down	-1.42481	0.156839	0.32725	FALSE	6
glutamine	Glutamine	0.967209	Down	-1.79211	0.0753207	0.201785	FALSE	6
aminoisobutyric_acid	Aminoisobutyric acid	0.968972	Down	-0.987952	0.324932	0.538246	FALSE	6
arginine	Arginine	0.972352	Down	-0.66883	0.504587	0.697423	FALSE	6
thyroxine	Thyroxine	0.980832	Down	-1.38623	0.168036	0.331729	FALSE	6
aspartate	Aspartate	0.983195	Down	-0.0937527	0.925439	0.955712	FALSE	6
carnosine	Carnosine	0.984727	Down	1.45806	0.147082	0.322392	FALSE	6
GABA	GABA	0.996302	Down	0.73612	0.462754	0.643703	FALSE	6
cmh_pyruvate	Pyruvate	1.0031	Up	-0.087168	0.930679	0.955712	FALSE	6
anthranilic_acid	Anthranilic acid	1.00604	Up	0.0544517	0.956661	0.96556	FALSE	6
cmh_urate	Urate	1.01781	Up	1.91908	0.0571611	0.167621	FALSE	6
n_carbamoyl_B_alanine	N-carbamoyl-B-alanine	1.02535	Up	0.565099	0.573023	0.732124	FALSE	6
X__OH_anthranilic_acid	3-Hydroxyanthranilic acid	1.02826	Up	0.843576	0.400528	0.573311	FALSE	6
cmh_a_ketoglutarate	Alphaketoglutarate	1.04932	Up	0.846012	0.399218	0.573311	FALSE	6
glutamic_acid	Glutamic acid	1.05543	Up	1.60875	0.109948	0.261201	FALSE	6
C58_10_TAG	TG 58:10	1.06644	Up	2.26356	0.025341	0.101833	FALSE	6
SDMA	SDMA	1.06757	Up	6.76656	4.81e-11	3.48e-09	TRUE	6
C58_12_TAG	TG 58:12	1.06946	Up	0.517472	0.605743	0.754567	FALSE	6
C56_9_TAG	TG 56:9	1.08414	Up	2.74843	0.00691737	0.0580597	FALSE	6
ADMA	ADMA	1.09027	Up	7.56722	3.29e-13	7.15e-11	TRUE	6
triiodothyronine	Triiodothyronine	1.10966	Up	6.09398	6.43e-09	3.49e-07	TRUE	6
C60_12_TAG	TG 60:12	1.11879	Up	2.41635	0.0172186	0.0850792	FALSE	6
C56_10_TAG	TG 56:10	1.12669	Up	1.45368	0.14871	0.3227	FALSE	6
cmh_b_hydroxybutyrate	Beta hydroxybutyrate	1.14304	Up	2.10497	0.0373308	0.128469	FALSE	6
cmh_hydroxyglutarate	Hydroxyglutarate	1.14547	Up	1.97197	0.0510383	0.158219	FALSE	6
C58_11_TAG	TG 58:11	1.15856	Up	2.63774	0.00948084	0.0623437	FALSE	6
argininosuccinate	Argininosuccinate	1.18201	Up	5.6913	6.13e-08	2.66e-06	TRUE	6
alpha_glycerophosphocholine	Alpha glycerophosphocholine	0.844406	Down	-1.76535	0.0796441	0.208226	FALSE	7
C18_1_LPC	LPC 18:1	0.949075	Down	-2.3002	0.0227876	0.100404	FALSE	7
C20_3_LPC	LPC 20:3	0.949427	Down	-1.93903	0.0544737	0.161929	FALSE	7
C22_6_LPC	LPC 22:6	0.950025	Down	-2.05488	0.0415272	0.136536	FALSE	7
C20_5_LPC	LPC 20:5	0.967372	Down	-0.841034	0.401582	0.573311	FALSE	7
C18_2_LPC	LPC 18:2	0.969075	Down	-2.18009	0.0308634	0.113002	FALSE	7
C22_6_LPE	LPE 22:6	0.973798	Down	-0.808438	0.420107	0.595838	FALSE	7
C20_4_LPC	LPC 20:4	0.97664	Down	-0.981384	0.328041	0.539279	FALSE	7
C36_4_PC_A	PC 36:4_A	0.977697	Down	-1.41584	0.159075	0.328755	FALSE	7
C18_0_LPC	LPC 18:0	0.978247	Down	-0.974889	0.331119	0.540246	FALSE	7
C18_2_LPE	LPE 18:2	0.989269	Down	-0.355434	0.722813	0.82566	FALSE	7
C16_1_LPC	LPC 16:1	0.990422	Down	-0.268421	0.78879	0.86887	FALSE	7
C40_6_PC	PC 40:6	0.993552	Down	-0.303322	0.76211	0.856881	FALSE	7
C38_5_PC	PC 38:5	0.997559	Down	0.0661042	0.947383	0.960664	FALSE	7
C16_0_LPC	LPC 16:0	0.999643	Down	0.254404	0.799524	0.872724	FALSE	7
C36_2_PC	PC 36:2	1.00665	Up	0.87407	0.383591	0.570132	FALSE	7
C18_0_LPE	LPE 18:0	1.00758	Up	0.563293	0.574164	0.732124	FALSE	7
C18_1_LPE	LPE 18:1	1.00829	Up	0.431152	0.667045	0.799965	FALSE	7
C38_4_PC	PC 38:4	1.00863	Up	1.15103	0.251492	0.447326	FALSE	7
C36_3_PC	PC 36:3	1.01015	Up	1.54969	0.123186	0.275581	FALSE	7
C34_3_PC	PC 34:3	1.01231	Up	0.913369	0.362688	0.552961	FALSE	7
C34_2_PC	PC 34:2	1.01451	Up	2.60381	0.0102322	0.0634399	FALSE	7
C34_1_PC	PC 34:1	1.01661	Up	1.86672	0.0639936	0.182719	FALSE	7
C20_4_LPE	LPE 20:4	1.02171	Up	1.13456	0.258628	0.456279	FALSE	7
C36_4_PC_B	PC 36:4_B	1.0235	Up	3.08682	0.00240293	0.0372454	TRUE	7
C34_4_PC	PC 34:4	1.0321	Up	1.70203	0.091092	0.229848	FALSE	7
C36_1_PC	PC 36:1	1.03552	Up	2.67948	0.00828248	0.0580597	FALSE	7
C16_0_LPE	LPE 16:0	1.04045	Up	1.44245	0.151566	0.323777	FALSE	7
C32_2_PC	PC 32:2	1.04367	Up	2.2135	0.0286199	0.107078	FALSE	7
C32_1_PC	PC 32:1	1.05033	Up	1.83332	0.06906	0.194624	FALSE	7
C14_0_LPC	LPC 14:0	1.0596	Up	2.38687	0.0184273	0.0850792	FALSE	7
cmh_hippurate	Hippurate	0.843583	Down	-2.51237	0.0131574	0.07348	FALSE	8
cmh_gentisate	Gentisate	0.966386	Down	0.476808	0.634194	0.777514	FALSE	8
cmh_indole_pro	Indole propionate	0.967455	Down	-1.99668	0.0476461	0.152047	FALSE	8
cmh_fum_mal_val	Fumarate + maleate + valerate	1.04517	Up	1.23109	0.220563	0.402203	FALSE	8
cmh_salicylurate	Salicylurate	1.31954	Up	0.0273099	0.978257	0.978257	FALSE	8
C38_6_PC	PC 38:6	0.983457	Down	-1.24336	0.215923	0.39708	FALSE	9
C58_8_TAG	TG 58:8	1.01868	Up	1.22553	0.222468	0.402296	FALSE	9
C58_9_TAG	TG 58:9	1.02956	Up	1.59797	0.112381	0.262222	FALSE	9
C56_6_TAG	TG 56:6	1.03208	Up	1.95561	0.0526524	0.159621	FALSE	9
C56_7_TAG	TG 56:7	1.03552	Up	1.72951	0.086101	0.220882	FALSE	9
C56_5_TAG	TG 56:5	1.04964	Up	2.4649	0.0150258	0.0795266	FALSE	9
C56_8_TAG	TG 56:8	1.05034	Up	1.80944	0.072823	0.197532	FALSE	9
C56_4_TAG	TG 56:4	1.06649	Up	2.40602	0.0175848	0.0850792	FALSE	9
C22_6_CE	CE 22:6	0.954768	Down	-1.81365	0.0720776	0.197532	FALSE	10
C20_5_CE	CE 20:5	0.962689	Down	-1.00658	0.31584	0.531296	FALSE	10
C18_0_CE	CE 18:0	0.970475	Down	-1.68208	0.0949145	0.236741	FALSE	10
C20_4_CE	CE 20:4	0.984454	Down	-0.844298	0.400101	0.573311	FALSE	10
C18_2_CE	CE 18:2	0.993902	Down	-0.651357	0.516038	0.704278	FALSE	10
C18_3_CE	CE 18:3	0.99701	Down	-0.547568	0.584979	0.734744	FALSE	10
C18_1_CE	CE 18:1	1.00049	Up	-0.274411	0.784235	0.86826	FALSE	10
C14_0_CE	CE 14:0	1.00212	Up	0.286527	0.774908	0.862334	FALSE	10
C20_3_CE	CE 20:3	1.00371	Up	-0.147747	0.882782	0.931835	FALSE	10
C16_0_CE	CE 16:0	1.00695	Up	0.458917	0.647039	0.788806	FALSE	10
C16_1_CE	CE 16:1	1.01059	Up	0.925495	0.35626	0.552738	FALSE	10
methionine	Methionine	0.974635	Down	-2.26391	0.0249608	0.101833	FALSE	11
allantoin	Allantoin	0.978277	Down	-0.564642	0.573255	0.732124	FALSE	11
histidine	Histidine	0.978486	Down	-2.23157	0.0272041	0.105416	FALSE	11
taurine	Taurine	0.978817	Down	-1.5587	0.12161	0.274888	FALSE	11
creatinine	Creatinine	0.979352	Down	-2.17611	0.0312449	0.113002	FALSE	11
threonine	Threonine	0.979923	Down	-1.56483	0.119948	0.274888	FALSE	11
lysine	Lysine	0.980088	Down	-1.30985	0.19226	0.37103	FALSE	11
NMMA	NMMA	0.987403	Down	-0.941549	0.34805	0.552738	FALSE	11
phenylalanine	Phenylalanine	0.989818	Down	-0.926676	0.355791	0.552738	FALSE	11
betaine	Betaine	0.993665	Down	-0.624793	0.533161	0.714173	FALSE	11
choline	Choline	0.995141	Down	-0.364174	0.716286	0.82566	FALSE	11
citrulline	Citrulline	0.995198	Down	-0.253414	0.800332	0.872724	FALSE	11
carnitine	Carnitine	0.995509	Down	-0.499516	0.618256	0.762282	FALSE	11
alanine	Alanine	0.99858	Down	-0.0436707	0.965232	0.969701	FALSE	11
dimethylglycine	Dimethylglycine	1.00343	Up	0.15503	0.87704	0.931835	FALSE	11
tryptophan	Tryptophan	1.00487	Up	0.437835	0.66223	0.799965	FALSE	11
tyrosine	Tyrosine	1.00692	Up	0.586821	0.558302	0.732124	FALSE	11
ornithine	Ornithine	1.01176	Up	0.78339	0.434774	0.612636	FALSE	11
valine	Valine	1.01334	Up	1.39306	0.166004	0.331729	FALSE	11
cis_trans_hydroxyproline	Cis/trans-hydroxyproline	1.0176	Up	0.546387	0.585764	0.734744	FALSE	11
leucine	Leucine	1.01808	Up	1.72723	0.0865204	0.220882	FALSE	11
isoleucine	Isoleucine	1.01842	Up	1.38971	0.167062	0.331729	FALSE	11
proline	Proline	1.02348	Up	2.04535	0.042757	0.138482	FALSE	11
cmh_orotate	Orotate	1.03002	Up	-0.418882	0.676068	0.799965	FALSE	11
cmh_xanthine	Xanthine	1.05149	Up	-0.294618	0.768825	0.859974	FALSE	11
xanthosine	xanthosine	1.05663	Up	0.989602	0.324465	0.538246	FALSE	11
C18_1_SM	SM 18:1	0.966863	Down	-1.95392	0.0529617	0.159621	FALSE	12
C14_0_SM	SM 14:0	0.986548	Down	-0.632382	0.528119	0.711813	FALSE	12
C18_0_SM	SM 18:0	0.986968	Down	-0.894479	0.372798	0.557911	FALSE	12
C16_1_SM	SM 16:1	0.98709	Down	-0.925099	0.356605	0.552738	FALSE	12
C22_1_SM	SM 22:1	0.987205	Down	-1.09616	0.275066	0.481365	FALSE	12
C16_0_SM	SM 16:0	0.99658	Down	-0.389272	0.697707	0.809639	FALSE	12
C24_1_SM	SM 24:1	0.998525	Down	0.0876974	0.93024	0.955712	FALSE	12
C38_2_PC	PC 38:2	1.00788	Up	0.636858	0.525342	0.711813	FALSE	12
C38_3_PC	PC 38:3	1.00947	Up	0.569774	0.569887	0.732124	FALSE	12
C24_0_SM	SM 24:0	1.01069	Up	0.0833737	0.933691	0.955712	FALSE	12
C22_0_SM	SM 22:0	1.01391	Up	1.05649	0.292717	0.504124	FALSE	12
C32_0_PC	PC 32:0	1.02788	Up	1.76874	0.0793098	0.208226	FALSE	12
cmh_methyladi_pimelate	Methyladipate pimelate	0.966654	Down	-1.56066	0.121135	0.274888	FALSE	NA
cmh_suberate	Suberate	0.974802	Down	-0.935003	0.351585	0.552738	FALSE	NA
cmh_inositol	Inositol	0.994378	Down	-0.425169	0.671437	0.799965	FALSE	NA
cmh_phosphocreat	Phosphocreatine	0.99881	Down	-0.213473	0.83131	0.897484	FALSE	NA
cmh_uridine	Uridine	1.01473	Up	0.910302	0.364393	0.552961	FALSE	NA
cmh_sorbitol	Sorbitol	1.01593	Up	1.38564	0.168158	0.331729	FALSE	NA
cmh_adipate	Adipate	1.01728	Up	0.343626	0.731738	0.827017	FALSE	NA
creatine	Creatine	1.02071	Up	0.513486	0.608521	0.754567	FALSE	NA
cmh_pep	Phosphoenolpyruvate	1.02475	Up	1.27784	0.203704	0.381066	FALSE	NA
cmh_citrate	Citrate	1.02492	Up	1.60741	0.11074	0.261201	FALSE	NA
cmh_fruc_gluc_galac	Fructose + glucose + galactose	1.06163	Up	7.80637	2.91e-12	3.16e-10	TRUE	NA
cmh_propionate	Propionate	1.06813	Up	1.42545	0.156674	0.32725	FALSE	NA
cmh_a_hydroxybutyrate	Alphahydroxybutyrate	1.12575	Up	3.47562	0.00071525	0.0155209	TRUE	NA
adenosine	Adenosine	1.22101	Up	2.67445	0.0085618	0.0580597	FALSE	NA
cotinine	Cotinine	1.30361	Up	3.77443	0.000241301	0.00872706	TRUE	NA

## Sheet: NetGSA results
Subnetwork	Nodes	Edges	DE nodes	DE edges	NetGSA p-value	NetGSA adjusted p-value
S1	18	25	1	17	6.23187e-07	7.47825e-06
S2	30	65	5	9	2.66869e-06	1.60121e-05
S3	15	27	2	17	0.000375847	0.00150339
S4	7	9	0	2	0.00270968	0.00812903
S5	5	5	0	0	0.00408819	0.00981166
S6	34	71	5	50	0.0052402	0.0104804
S7	31	76	1	47	0.161968	0.242951
S8	5	4	0	4	0.161169	0.242951
S9	8	12	0	2	0.184146	0.245528
S10	11	21	0	6	0.206711	0.248053
S11	26	56	0	45	0.303173	0.330734
S12	12	23	0	8	0.397303	0.397303

## Sheet: Pathway mapping
Pathway	Subnetwork
	Subnetwork 1
Citrate cycle (TCA cycle); Glyoxylate and dicarboxylate metabolism	Isocitrate, Malate, Aconitate
Pyruvate metabolism	Lactate, Malate
Purine metabolism	GMP, Hyproxanthine, Inosine
Ascorbate and aldarate metabolism; Pentose and glucuronate interconversions	Glucuronate
Phenylalanine metabolism	2-Hydroxyphenylacetate
Nicotinate and nicotinamide metabolism	Quinolinate
Lysine degradation	2-Aminoadipate
Glycine, serine and threonine metabolism; Cysteine and methionine metabolism	Cystathionine
Tryptophan metabolism	Kynurenine
	Subnetwork 2
Diglycerides	DG 34:1, DG 34:2, DG 36:1, DG 36:2
Triglycerides	TG 44:1, TG 46:1, TG 46:2, TG 48:0, TG 48:1, TG 48:2, TG 48:3, TG 48:4, TG 50:2, TG 50:3, TG:4, TG 50:5, TG 52:1, TG 52:2, TG 52:3, TG 52:4, TG 52:5, TG 52:6, TG 54:2, TG 54:3, TG 54:4, TG 54:5, TG 54:6, TG 54:7, TG 54:8, TG 56:3
	Subnetwork 3
Sugar metabolism	UDP-galactose, UDP-glucose, Sucrose, Lactose, Glucose-1-phosphate, Glucose-6-phosphate, Fructose-1-phosphate, Fructose-6-phosphate
Nucleotide metabolism	cyclic adenosine monophosphate, adenosine monophosphate, adenosine diphophate, guanosine diphosphate, uridine diphosphate
Pentose phosphate pathway	ribose phosphate, ribulose phosphate
Nicotinate and nicotinamide metabolism	Nicotinamide
Glycerolipid metabolism	alpha-glycerophosphate
Alanine, aspartate and glutamate metabolism	Asparagine
Tryptophan metabolism	Serotonin
	Subnetwork 4
Triglycerides	TG 46:0, TG 50:1, TG 54:1, TG 54:9, TG 56:2, TG 58:6, TG 58:7
	Subnetwork 5
Primary bile acids	glycocholate, taurocholate
Secondary bile acids	deoxycholate, taurodeoxycholate, glycodeoxycholate
	Subnetwork 6
Triglycerides	TG 56:9, TG 56:10, TG 58:10, TG 58:11, TG 58:12, TG 60:12
Amino acid metabolism	Glutamate, Arginine, Argininosuccinate, Aspartate, Glutamine, alpha-ketoglutarate, Aminoisobutyric acid, Pyruvate, Glycine, Serine, Carnosine, S-Adenosylhomocysteine, 5-Hydroxyindoleacetic acid, 3-Hydroxyanthranilic acid, anthranilic acid
Tyrosine metabolism	Triiodothyronine, Thyroxine, Pyruvate
TCA cycle	Pyruvate, alpha-ketoglutarate
Vitamin metabolism	Pantothenate, N-carbamoyl-beta-alanine, Pyridoxate
	Subnetwork 7
Lysophosphatidylcholines	LPC 14:0, LPC 16:0, LPC 18:0, LPC 18:1, LPC 18:2, LPC 20:3, LPC 20:4, LPC 30:5, LPC 22:6
Lysophosphatidylethanolamines	LPE 16:0, LPE 18:0, LPE 18:1, LPE 18:2, LPE 20:4, LPE 22:6
Phosphatidylcholines	alpha-glycerophosphocholine, PC 32:1, PC 32:2, PC 34:1, PC 34:2, PC 34:3, PC 34:4, PC 36:1, PC 36:2, PC 36:3, PC 36:4, PC 38:4, PC 38:5, PC 40:6
	Subnetwork 8
	Subnetwork 9
Triglycerides	TG 56:4, TG 56:5, TG 56:6, TG 56:7, TG 56:8, TG 58:8, TG 58:9
Phosphatidylcholines	PC 38:6
	Subnetwork 10
Cholesteryl Esters	CE 14:0, CE 16:0, CE 16:1, CE 18:0, CE 18:1, CE 18:2, CE 18:3, CE 20:3, CE 20:4, CE 20:5, CE 22:6
	Subnetwork 11
Amino acid metabolism; Aminoacyl-tRNA biosynthesis	Histidine, Phenylalanine, Methionine, Valine, Alanine, Lysine, Isoleucine, Leucine, Threonine, Tryptophan, Tyrosine, Proline
Glycine, serine and threonine metabolism	Choline, Betaine, Threonine, NMMA
Arginine and proline metabolism	Hydroxyproline, Proline, Ornithine, Citrulline
Taurine and hypotaurine metabolism	Taurine
Purine metabolism	Xanthine, Xanthosine
	Subnetwork 12
Sphingomyelins	SM 14:0, SM 16:0, SM 16:1, SM 18:0, SM 18:1, SM 22:0, SM 22:1, SM 24:0, SM 24:1
Phosphatidylcholines	PC 32:0, PC 38:2, PC 38:3

## Sheet: Merino et al 19 predictors
Predictors	Subnetwork
2-Aminodipate	S1
Isocitrate	S1
DAG C36:1	S2
TAG C48:0	S2
TAG C48:1	S2
TAG C52:1	S2
TAG C54:8	S2
TAG C58:11	S6
5-Hydroxyindoleacetic acid	S6
Glycine	S6
PC C36:4	S7
LPC C18:2	S7
LPC C18:1	S7
CE C20:3	S10
L-Phenylalanine	S11
Taurine	S11
SM C24:0	S12
3-Methyladipic acid	NA
D-Glucose	NA

## Sheet: TG_chainLength_unsaturation
		Double bonds
Chain length		0	1	2	3	4	5	6	7	8	9	10	11	12
	44		1.157
	46	0.969	1.165	1.156
	48	1.14	1.096	1.108	1.134	1.059
	50		0.972	1.06	1.072	1.117	1.072
	52		1.157	1.053	1.019	1.037	1.081	1.101
	54		1.091	1.144	1.059	1.006	1.031	1.031	1.085	1.144	1.14
	56			1.07	1.146	1.066	1.05	1.032	1.036	1.05	1.084	1.127
	58							0.969	0.948	1.019	1.03	1.066	1.159	1.069
	60													1.119
										0.9				1.2
											Fold change (T2D-prone over T2D-free)
