# Supplementary material for: Application of Differential Network Enrichment Analysis for Deciphering Metabolic Alterations
Source: Metabolites. 2020 Nov 24;10(12):479. doi: 10.3390/metabo10120479 (PMC7761243; doi:10.3390/metabo10120479)
Supplement: Supplementary file 1 [file metabolites-10-00479-s001.zip › TableS3.xlsx]

## Sheet: Legends
Supplementary Table S3: M1-CB Filigree analysis from the MMIP lipidomics data
aggregated_node_assignments	Details the feature-aggregation results from Filigree. The first column contains individual lipids while the second column indicates their assignment to aggregated feature groups. Lipids not part of aggregated features are denoted by their name. The third column shows the lipid class that each lipid belongs to.
Edgelist output	Each row represents an edge between a pair of metabolites based on their partial correlation. An edge can either be differential (present in either M1 or CB) or it can be non-differential (present in both groups)
Nodelist output	Information about the differential status of each metabolite and their subnetwork assignment
NetGSA results	NetGSA output of the subnetworks, with information on the number of nodes and edges in each subnetwork and their statistical significance
Rank1_frequency_group_lasso	Histogram depicting number of times M1-CB Filigree subnetworks are top-ranked for their association with infant birthweight by group lasso regression

## Sheet: aggregated_node_assignments
Feature	Agrregate_node_assignment	Lipid Class
FFA(16:0)	FFA(16:0)	FFA
PA 36:4	PA 36:4	PA
PI 36:1	PI 36:1	PI
FFA(18:2)	FFA(18:2)	FFA
PI 40:5	PI 40:5	PI
PC 34:0	PC 34:0	PC
Plasmenyl-PC 36:6	Plasmenyl-PC 36:6	Plasmenyl-PC
Cer[EODS] 51:3	Cer[EODS] 51:3	Cer
GlcCer[NS] 41:2	GlcCer[NS] 41:2	GlcCer
PE 40:2	PE 40:2	PE
Plasmenyl-PE 42:4	Plasmenyl-PE 42:4	Plasmenyl-PE
16:0 Cholesteryl ester	16:0 Cholesteryl ester	CE
FAHFA 36:0	FAHFA 36:0	FAHFA
TG 53:0	TG 53:0	TG
MG 26:4	MG 26:4	MG
PA 34:1	PA 34:1	PA
PS 40:5	PS 40:5	PS
Cer[NDS] 38:0	Cer[NDS] 38:0	Cer
FAHFA 38:3	FAHFA 38:3	FAHFA
Plasmenyl-PC 39:2	Plasmenyl-PC 39:2	Plasmenyl-PC
17:1 Cholesteryl ester	17:1 Cholesteryl ester	CE
Acylcarnitine 14:1	Acylcarnitine 14:1	AC
LysoPE 18:0	LysoPE 18:0	LPE
PE 30:0	PE 30:0	PE
PG 32:1	PG 32:1	PG
Unknown FAHFA 38:4; [M-H]-@1.65	Unknown FAHFA 38:4; [M-H]-@1.65	FAHFA
Cer[AS] 34:1	Cer[AS] 34:1	Cer
FAHFA 39:3	FAHFA 39:3	FAHFA
PG 36:0	PG 36:0	PG
20:3 Cholesteryl ester	20:3 Cholesteryl ester	CE
Acylcarnitine 16:0	Acylcarnitine 16:0	AC
18:3 Cholesteryl ester	18:3 Cholesteryl ester	CE
FAHFA 42:4	FAHFA 42:4	FAHFA
GlcCer[NS] 32:1	GlcCer[NS] 32:1	GlcCer
PA 34:2	PA 34:2	PA
PG 33:0	PG 33:0	PG
PI 38:3	PI 38:3	PI
SM 44:2	SM 44:2	SM
TG 52:3	TG 52:3	TG
16:1 Cholesteryl ester	16:1 Cholesteryl ester	CE
18:0 Cholesteryl ester	18:0 Cholesteryl ester	CE
Cer[NS] 33:1	Cer[NS] 33:1	Cer
PE 33:0	PE 33:0	PE
PG 34:0	PG 34:0	PG
18:1 Cholesteryl ester	18:1 Cholesteryl ester	CE
Cer[NS] 44:1	Cer[NS] 44:1	Cer
GlcCer[NS] 42:1	GlcCer[NS] 42:1	GlcCer
Plasmenyl-PE 40:6	Plasmenyl-PE 40:6	Plasmenyl-PE
18:2 Cholesteryl ester	18:2 Cholesteryl ester	CE
PC 42:7	PC 42:7	PC
Plasmenyl-PE 37:4	Plasmenyl-PE 37:4	Plasmenyl-PE
SM 40:2	SM 40:2	SM
20:4 Cholesteryl ester	20:4 Cholesteryl ester	CE
PA 38:6	PA 38:6	PA
PC 38:3	PC 38:3	PC
PE 37:5	PE 37:5	PE
TG 51:0	TG 51:0	TG
Unknown 20:4 Cholesteryl ester; [M+NH4]+@10.60	Unknown 20:4 Cholesteryl ester; [M+NH4]+@10.60	CE
22:6 Cholesteryl ester	22:6 Cholesteryl ester	CE
LysoPC 22:6	LysoPC 22:6	LPC
Acylcarnitine 18:0	Acylcarnitine 18:0	AC
Plasmenyl-PC 34:3	Plasmenyl-PC 34:3	Plasmenyl-PC
Plasmenyl-PE 36:6	Plasmenyl-PE 36:6	Plasmenyl-PE
Cer[NDS] 34:0	Cer[NDS] 34:0	Cer
PS 34:0	PS 34:0	PS
PC 32:3	PC 32:3	PC
PE 38:3	PE 38:3	PE
Plasmenyl-PC 37:2	Plasmenyl-PC 37:2	Plasmenyl-PC
PS 38:4	PS 38:4	PS
Cer[NDS] 41:0	Cer[NDS] 41:0	Cer
Plasmenyl-PC 36:0	Plasmenyl-PC 36:0	Plasmenyl-PC
PE 32:0	PE 32:0	PE
GlcCer[NS] 34:1	GlcCer[NS] 34:1	GlcCer
SM 41:1	SM 41:1	SM
Cer[NS] 34:1	Cer[NS] 34:1	Cer
Plasmenyl-PC 34:2	Plasmenyl-PC 34:2	Plasmenyl-PC
SM 42:1	SM 42:1	SM
PC 42:2	PC 42:2	PC
Plasmenyl-PC 40:2	Plasmenyl-PC 40:2	Plasmenyl-PC
SM 42:7	SM 42:7	SM
Unknown Cer[NS] 34:1; [M+H]+@5.85	Unknown Cer[NS] 34:1; [M+H]+@5.85	Cer
Cer[NS] 35:1	Cer[NS] 35:1	Cer
SM 35:1	SM 35:1	SM
GlcCer[NS] 40:1	GlcCer[NS] 40:1	GlcCer
SM 34:1	SM 34:1	SM
Cer[NS] 37:1	Cer[NS] 37:1	Cer
LysoPC 17:0	LysoPC 17:0	LPC
Cer[NS] 38:2	Cer[NS] 38:2	Cer
PC 44:1	PC 44:1	PC
Plasmenyl-PE 32:0	Plasmenyl-PE 32:0	Plasmenyl-PE
Cer[NS] 40:1	Cer[NS] 40:1	Cer
Cer[NP] 41:0	Cer[NP] 41:0	Cer
PC 34:5	PC 34:5	PC
GlcCer[NS] 41:3	GlcCer[NS] 41:3	GlcCer
PE 35:0	PE 35:0	PE
SM 38:5	SM 38:5	SM
Unknown PC 36:4; [M+H]+@4.42	Unknown PC 36:4; [M+H]+@4.42	PC
GlcCer[NS] 42:2	GlcCer[NS] 42:2	GlcCer
Plasmenyl-PE 38:6	Plasmenyl-PE 38:6	Plasmenyl-PE
DG 30:0	DG 30:0	DG
Plasmenyl-PE 36:2	Plasmenyl-PE 36:2	Plasmenyl-PE
TG 53:4	TG 53:4	TG
DG 32:0	DG 32:0	DG
DG 33:0	DG 33:0	DG
DG 34:3	DG 34:3	DG
DG 38:0	DG 38:0	DG
LysoPC 22:0	LysoPC 22:0	LPC
LysoPE 18:3	LysoPE 18:3	LPE
DG 38:6	DG 38:6	DG
TG 53:5	TG 53:5	TG
DG 40:7	DG 40:7	DG
DG 40:8	DG 40:8	DG
DG 42:10	DG 42:10	DG
TG 62:1	TG 62:1	TG
LysoPE 20:4	LysoPE 20:4	LPE
LysoPE 20:3	LysoPE 20:3	LPE
SM 30:0	SM 30:0	SM
LysoPE 24:0	LysoPE 24:0	LPE
PA 36:5	PA 36:5	PA
Plasmenyl-PC 36:5	Plasmenyl-PC 36:5	Plasmenyl-PC
Unknown PC 34:3; [M+H]+@4.27	Unknown PC 34:3; [M+H]+@4.27	PC
Plasmenyl-PC 44:2	Plasmenyl-PC 44:2	Plasmenyl-PC
PE 35:1	PE 35:1	PE
Plasmenyl-PC 39:6	Plasmenyl-PC 39:6	Plasmenyl-PC
SM 44:5	SM 44:5	SM
PC 26:0	PC 26:0	PC
TG 51:3	TG 51:3	TG
SM 40:1	SM 40:1	SM
SM 29:1	SM 29:1	SM
PC 34:3	PC 34:3	PC
PG 34:2	PG 34:2	PG
PS 36:1	PS 36:1	PS
PC 35:6	PC 35:6	PC
PI 34:2	PI 34:2	PI
PC 36:0	PC 36:0	PC
SM 38:0	SM 38:0	SM
Unknown SM 35:1; [M+H]+@5.61	Unknown SM 35:1; [M+H]+@5.61	SM
Plasmenyl-PC 30:0	Plasmenyl-PC 30:0	Plasmenyl-PC
PC 37:6	PC 37:6	PC
PE 39:6	PE 39:6	PE
PC 40:8	PC 40:8	PC
PC 40:10	PC 40:10	PC
PE 36:6	PE 36:6	PE
PE 42:10	PE 42:10	PE
SM 33:1	SM 33:1	SM
Plasmenyl-PC 42:5	Plasmenyl-PC 42:5	Plasmenyl-PC
22:4 Cholesteryl ester	22:4 Cholesteryl ester	CE
Cer[NS] 37:4	Cer[NS] 37:4	Cer
TG 56:0	TG 56:0	TG
TG 62:14	TG 62:14	TG
Unknown 18:3 Cholesteryl ester; [M+NH4]+@10.50	Unknown 18:3 Cholesteryl ester; [M+NH4]+@10.50	CE
Cer[EODS] 57:2	Group_1	Cer
Cer[NP] 38:0	Group_1	Cer
Cer[NP] 40:0	Group_1	Cer
DG 32:2	Group_2	DG
DG 35:3	Group_2	DG
DG 38:2	Group_2	DG
FAHFA 30:2	Group_3	FAHFA
FAHFA 32:3	Group_3	FAHFA
FAHFA 34:2	Group_3	FAHFA
FAHFA 36:4	Group_3	FAHFA
LysoPC 20:5	Group_4	LPC
LysoPC 24:0	Group_4	LPC
PC 34:2	Group_5	PC
PC 35:1	Group_5	PC
PC 36:4	Group_5	PC
PC 38:7	Group_5	PC
PC 39:5	Group_5	PC
PC 44:2	Group_5	PC
PC 44:3	Group_5	PC
PC 46:4	Group_5	PC
PE 34:0	Group_6	PE
PE 34:3	Group_6	PE
PE 35:2	Group_6	PE
PE 35:4	Group_6	PE
PE 36:0	Group_6	PE
PE 38:1	Group_6	PE
Unknown PE 34:0; [M-H]-@6.53	Group_6	PE
Unknown PE 36:3; [M-H]-@5.16	Group_6	PE
PG 32:0	Group_7	PG
PG 34:1	Group_7	PG
PG 36:2	Group_7	PG
PG 36:3	Group_7	PG
Plasmenyl-PC 34:4	Group_8	Plasmenyl-PC
Plasmenyl-PC 35:0	Group_8	Plasmenyl-PC
Plasmenyl-PC 38:3	Group_8	Plasmenyl-PC
Plasmenyl-PC 38:4	Group_8	Plasmenyl-PC
Plasmenyl-PC 40:1	Group_8	Plasmenyl-PC
Plasmenyl-PC 40:4	Group_8	Plasmenyl-PC
Plasmenyl-PE 37:2	Group_9	Plasmenyl-PE
Plasmenyl-PE 39:4	Group_9	Plasmenyl-PE
Unknown Plasmenyl-PE 36:2; [M-H]-@6.54	Group_9	Plasmenyl-PE
SM 34:0	Group_10	SM
SM 34:3	Group_10	SM
SM 36:0	Group_10	SM
SM 41:0	Group_10	SM
SM 42:2	Group_10	SM
SM 43:1	Group_10	SM
SM 43:5	Group_10	SM
TG 53:1	Group_11	TG
TG 56:1	Group_11	TG
TG 58:1	Group_11	TG
FAHFA 34:4	Group_12	FAHFA
FAHFA 35:0	Group_12	FAHFA
FAHFA 36:2	Group_12	FAHFA
FFA(18:0)	Group_13	FFA
FFA(22:3)	Group_13	FFA
FFA(24:1)	Group_13	FFA
FFA(24:2)	Group_13	FFA
FAHFA 31:0	Group_14	FAHFA
FAHFA 34:1	Group_14	FAHFA
FAHFA 34:5	Group_14	FAHFA
FAHFA 36:1	Group_14	FAHFA
FAHFA 38:4	Group_14	FAHFA
FAHFA 40:4	Group_14	FAHFA
Unknown FAHFA 36:0; [M-H]-@3.15	Group_14	FAHFA
FFA(18:1)	Group_15	FFA
FFA(20:2)	Group_15	FFA
FFA(24:3)	Group_15	FFA
FAHFA 35:4	Group_16	FAHFA
FAHFA 36:3	Group_16	FAHFA
FAHFA 38:6	Group_16	FAHFA
Cer[AS] 42:2	Group_17	Cer
Cer[NDS] 36:0	Group_17	Cer
Cer[NS] 41:2	Group_17	Cer
FFA(20:0)	Group_18	FFA
FFA(22:1)	Group_18	FFA
PC 30:2	Group_19	PC
PC 35:5	Group_19	PC
PC 40:0	Group_19	PC
PE 34:4	Group_20	PE
PE 35:3	Group_20	PE
PE 40:4	Group_20	PE
Plasmenyl-PC 35:1	Group_21	Plasmenyl-PC
Plasmenyl-PC 36:2	Group_21	Plasmenyl-PC
Plasmenyl-PE 32:2	Group_22	Plasmenyl-PE
Plasmenyl-PE 35:2	Group_22	Plasmenyl-PE
SM 30:2	Group_23	SM
SM 41:2	Group_23	SM
SM 43:7	Group_23	SM
FAHFA 32:1	Group_24	FAHFA
FAHFA 40:5	Group_24	FAHFA
FAHFA 40:6	Group_24	FAHFA
FAHFA 40:7	Group_24	FAHFA
Unknown FAHFA 36:3; [M-H]-@2.42	Group_24	FAHFA
FFA(20:1)	Group_25	FFA
FFA(20:4) Arachidonic acid	Group_25	FFA
FFA(22:2)	Group_25	FFA
FFA(22:0)	Group_26	FFA
FFA(24:0)	Group_26	FFA
Plasmenyl-PE 32:1	Group_27	Plasmenyl-PE
Plasmenyl-PE 37:6	Group_27	Plasmenyl-PE
Plasmenyl-PE 42:6	Group_27	Plasmenyl-PE
Acylcarnitine 18:1	Group_28	AC
Acylcarnitine 18:2	Group_28	AC
FAHFA 32:0	Group_29	FAHFA
FAHFA 33:0	Group_29	FAHFA
FAHFA 35:2	Group_29	FAHFA
FAHFA 42:7	Group_29	FAHFA
SM 37:2	Group_30	SM
SM 38:1	Group_30	SM
SM 39:3	Group_30	SM
SM 40:5	Group_30	SM
SM 47:5	Group_30	SM
Unknown Plasmenyl-PC 40:3; [M+H]+@7.45	Group_31	Plasmenyl-PC
Unknown Plasmenyl-PC 42:6; [M+H]+@7.07	Group_31	Plasmenyl-PC
PC 26:1	Group_32	PC
PC 37:0	Group_32	PC
PC 44:6	Group_32	PC
Plasmenyl-PC 26:0	Group_33	Plasmenyl-PC
Plasmenyl-PC 42:6	Group_33	Plasmenyl-PC
Unknown Plasmenyl-PC 34:3; [M+H]+@4.32	Group_33	Plasmenyl-PC
SM 41:6	Group_34	SM
SM 44:4	Group_34	SM
Cer[NP] 34:0	Group_35	Cer
Cer[NS] 33:4	Group_35	Cer
Cer[NS] 36:2	Group_35	Cer
FAHFA 38:2	Group_36	FAHFA
FAHFA 42:3	Group_36	FAHFA
Unknown FAHFA 38:2; [M-H]-@3.13	Group_36	FAHFA
Unknown FAHFA 38:3; [M-H]-@2.23	Group_36	FAHFA
PC 23:0	Group_37	PC
PC 33:1	Group_37	PC
PC 35:2	Group_37	PC
PC 37:2	Group_37	PC
PC 44:4	Group_37	PC
Unknown PC 34:2; [M+H]+@3.40	Group_37	PC
Unknown PC 36:2; [M+H]+@6.20	Group_37	PC
Plasmenyl-PC 39:5	Group_38	Plasmenyl-PC
Plasmenyl-PC 42:2	Group_38	Plasmenyl-PC
Plasmenyl-PC 42:4	Group_38	Plasmenyl-PC
Plasmenyl-PC 43:3	Group_38	Plasmenyl-PC
Plasmenyl-PC 44:1	Group_38	Plasmenyl-PC
LysoPC 17:1	Group_38	LPC
LysoPC 18:3	Group_38	LPC
LysoPC 26:0	Group_38	LPC
LysoPC 26:1	Group_38	LPC
LysoPE 18:2	Group_39	LPE
LysoPE 22:4	Group_39	LPE
PC 38:8	Group_40	PC
PC 41:7	Group_40	PC
PC 42:11	Group_40	PC
Cer[EODS] 53:0	Group_41	Cer
Cer[NS] 43:3	Group_41	Cer
DG 31:0	Group_42	DG
DG 38:7	Group_42	DG
GlcCer[NS] 38:1	Group_43	GlcCer
GlcCer[NS] 43:1	Group_43	GlcCer
LysoPC 15:0	Group_44	LPC
LysoPC 18:0	Group_44	LPC
LysoPC 19:0	Group_44	LPC
LysoPC 19:1	Group_44	LPC
LysoPC 20:0	Group_44	LPC
LysoPC 20:1	Group_44	LPC
LysoPC 24:1	Group_44	LPC
LysoPC 24:4	Group_44	LPC
LysoPC 26:2	Group_44	LPC
LysoPC 26:4	Group_44	LPC
LysoPC 16:0	Group_44	LPC
LysoPC 20:4	Group_44	LPC
PC 30:3	Group_45	PC
PC 31:0	Group_45	PC
Unknown PC 32:0; [M+H]+@5.44	Group_45	PC
Unknown PC 39:4; [M+H]+@6.83	Group_45	PC
Plasmenyl-PC 32:0	Group_46	Plasmenyl-PC
Plasmenyl-PC 35:3	Group_46	Plasmenyl-PC
Plasmenyl-PC 36:1	Group_46	Plasmenyl-PC
Plasmenyl-PC 36:3	Group_46	Plasmenyl-PC
Plasmenyl-PC 36:4	Group_46	Plasmenyl-PC
Plasmenyl-PC 44:6	Group_46	Plasmenyl-PC
Plasmenyl-PC 24:0	Group_46	Plasmenyl-PC
Plasmenyl-PC 45:4	Group_46	Plasmenyl-PC
SM 28:1	Group_47	SM
SM 32:0	Group_47	SM
SM 36:1	Group_47	SM
SM 36:2	Group_47	SM
SM 38:2	Group_47	SM
SM 39:1	Group_47	SM
SM 43:3	Group_47	SM
SM 44:6	Group_47	SM
SM 44:7	Group_47	SM
FAHFA 40:3	Group_48	FAHFA
FAHFA 44:11	Group_48	FAHFA
PC 38:4	Group_49	PC
PC 39:7	Group_49	PC
PC 40:3	Group_49	PC
PC 42:8	Group_49	PC
Plasmenyl-PC 40:3	Group_50	Plasmenyl-PC
Plasmenyl-PC 42:3	Group_50	Plasmenyl-PC
SM 35:2	Group_51	SM
SM 38:3	Group_51	SM
SM 38:4	Group_51	SM
SM 40:3	Group_51	SM
SM 40:4	Group_51	SM
SM 42:4	Group_51	SM
SM 42:5	Group_51	SM
SM 42:6	Group_51	SM
Plasmenyl-PC 32:1	Group_52	Plasmenyl-PC
Plasmenyl-PC 37:1	Group_52	Plasmenyl-PC
Plasmenyl-PE 38:1	Group_53	Plasmenyl-PE
Plasmenyl-PE 40:3	Group_53	Plasmenyl-PE
LysoPC 14:0	Group_54	LPC
LysoPC 22:4	Group_54	LPC
LysoPC 22:5	Group_54	LPC
LysoPE 16:0	Group_55	LPE
LysoPE 22:6	Group_55	LPE
PC 31:1	Group_56	PC
PC 32:0	Group_56	PC
PC 34:4	Group_56	PC
PC 35:4	Group_56	PC
Plasmenyl-PC 37:4	Group_57	Plasmenyl-PC
Plasmenyl-PC 37:6	Group_57	Plasmenyl-PC
Plasmenyl-PC 40:5	Group_57	Plasmenyl-PC
SM 30:1	Group_58	SM
SM 31:1	Group_58	SM
SM 32:1	Group_58	SM
SM 32:2	Group_58	SM
SM 34:2	Group_58	SM
SM 39:2	Group_58	SM
SM 41:3	Group_58	SM
SM 42:3	Group_58	SM
TG 51:5	Group_59	TG
Unknown TG 53:2; [M+NH4]+@10.16	Group_59	TG
Plasmenyl-PC 34:1	Group_60	Plasmenyl-PC
Plasmenyl-PC 40:0	Group_60	Plasmenyl-PC
Plasmenyl-PC 40:6	Group_60	Plasmenyl-PC
Plasmenyl-PC 43:4	Group_60	Plasmenyl-PC
Plasmenyl-PC 44:3	Group_60	Plasmenyl-PC
20:5 Cholesteryl ester	Group_61	CE
22:5 Cholesteryl ester	Group_61	CE
DG 36:0	Group_62	DG
DG 38:1	Group_62	DG
PC 39:4	Group_63	PC
PC 41:6	Group_63	PC
Unknown PC 37:5; [M+H]+@6.07	Group_63	PC
Acylcarnitine 24:0	Group_64	AC
Acylcarnitine 26:0	Group_64	AC
PC 26:2	Group_65	PC
PC 41:5	Group_65	PC
SM 36:4	Group_66	SM
SM 43:4	Group_66	SM
Cer[AS] 41:1	Group_67	Cer
Cer[NDS] 40:0	Group_67	Cer
Cer[NP] 42:0	Group_67	Cer
Cer[NP] 42:1	Group_67	Cer
Cer[NS] 34:2	Group_67	Cer
Cer[NS] 38:1	Group_67	Cer
Cer[NS] 39:1	Group_67	Cer
Cer[NS] 42:2	Group_67	Cer
Cer[NS] 42:3	Group_67	Cer
Plasmenyl-PE 34:3	Group_68	Plasmenyl-PE
Plasmenyl-PE 36:3	Group_68	Plasmenyl-PE
Plasmenyl-PE 36:4	Group_68	Plasmenyl-PE
Plasmenyl-PE 38:2	Group_68	Plasmenyl-PE
Plasmenyl-PE 38:5	Group_68	Plasmenyl-PE
Plasmenyl-PE 40:1	Group_68	Plasmenyl-PE
Plasmenyl-PE 40:2	Group_68	Plasmenyl-PE
Plasmenyl-PE 40:5	Group_68	Plasmenyl-PE
TG 51:4	Group_69	TG
TG 54:0	Group_69	TG
PC 29:0	Group_70	PC
PC 32:4	Group_70	PC
Cer[NDS] 42:0	Group_71	Cer
Cer[NDS] 42:1	Group_71	Cer
Cer[NS] 42:1	Group_71	Cer
Unknown Cer[NS] 42:1; [M+H]+@8.71	Group_71	Cer
PC 33:3	Group_72	PC
PC 36:1	Group_72	PC
PC 38:1	Group_72	PC
PC 42:5	Group_72	PC
Cer[EODS] 49:1	Group_73	Cer
Cer[NS] 32:1	Group_73	Cer
Cer[NS] 39:2	Group_73	Cer
Cer[NS] 41:3	Group_73	Cer
PC 36:3	Group_74	PC
PC 37:1	Group_74	PC
Plasmenyl-PE 35:4	Group_75	Plasmenyl-PE
Plasmenyl-PE 36:5	Group_75	Plasmenyl-PE
GlcCer[NS] 34:2	Group_76	GlcCer
GlcCer[NS] 41:1	Group_76	GlcCer
PC 42:10	Group_77	PC
PC 42:9	Group_77	PC
Plasmenyl-PE 34:4	Group_78	Plasmenyl-PE
Plasmenyl-PE 35:1	Group_78	Plasmenyl-PE
Cer[NS] 36:1	Group_79	Cer
Cer[NS] 40:2	Group_79	Cer
Cer[NS] 43:1	Group_79	Cer
Plasmenyl-PE 38:3	Group_80	Plasmenyl-PE
Plasmenyl-PE 40:4	Group_80	Plasmenyl-PE
PC 30:0	Group_81	PC
Unknown PC 38:4; [M+Hac-H]-@8.71	Group_81	PC
Plasmenyl-PC 44:5	Group_82	Plasmenyl-PC
Unknown Plasmenyl-PC 40:6; [M+H]+@7.01	Group_82	Plasmenyl-PC
Plasmenyl-PC 35:2	Group_83	Plasmenyl-PC
Plasmenyl-PC 37:3	Group_83	Plasmenyl-PC
PE 32:2	Group_84	PE
PE 33:2	Group_84	PE
PE 34:2	Group_84	PE
PE 36:3	Group_84	PE
PE 36:4	Group_84	PE
Plasmenyl-PE 34:1	Group_85	Plasmenyl-PE
Plasmenyl-PE 34:2	Group_85	Plasmenyl-PE
Plasmenyl-PE 36:1	Group_85	Plasmenyl-PE
Unknown Plasmenyl-PE 37:2; [M-H]-@6.43	Group_85	Plasmenyl-PE
Cer[NS] 41:1	Group_86	Cer
Cer[NS] 43:2	Group_86	Cer
SM 33:0	Group_87	SM
SM 33:2	Group_87	SM
SM 36:3	Group_87	SM
SM 35:6	Group_88	SM
SM 40:0	Group_88	SM
SM 43:2	Group_89	SM
SM 44:1	Group_89	SM
PC 40:9	Group_90	PC
Unknown PC 34:1; [M+Hac-H]-@8.83	Group_90	PC
TG 42:3	Group_91	TG
TG 44:2	Group_91	TG
TG 46:3	Group_91	TG
TG 47:3	Group_91	TG
TG 48:4	Group_91	TG
TG 50:0	Group_91	TG
DG 30:1	Group_92	DG
DG 35:1	Group_92	DG
DG 36:5	Group_92	DG
PC 37:5	Group_93	PC
PC 40:5	Group_93	PC
PE 32:1	Group_94	PE
PE 36:5	Group_94	PE
PE 37:6	Group_94	PE
PE 38:2	Group_94	PE
PE 40:6	Group_94	PE
TG 48:2	Group_95	TG
TG 51:1	Group_95	TG
TG 55:3	Group_95	TG
DG 32:1	Group_96	DG
DG 36:1	Group_96	DG
TG 47:2	Group_97	TG
TG 50:2	Group_97	TG
TG 52:0	Group_97	TG
TG 52:1	Group_97	TG
TG 54:1	Group_97	TG
TG 40:0	Group_98	TG
TG 42:0	Group_98	TG
TG 44:0	Group_98	TG
TG 46:0	Group_98	TG
TG 47:0	Group_98	TG
TG 49:1	Group_98	TG
DG 33:1	Group_99	DG
DG 34:0	Group_99	DG
TG 40:1	Group_100	TG
TG 42:1	Group_100	TG
TG 42:2	Group_100	TG
TG 44:1	Group_100	TG
TG 45:0	Group_100	TG
TG 45:1	Group_100	TG
TG 46:1	Group_100	TG
TG 46:2	Group_100	TG
TG 47:1	Group_100	TG
TG 48:0	Group_100	TG
TG 48:1	Group_100	TG
TG 49:0	Group_100	TG
TG 49:2	Group_100	TG
DG 34:2	Group_101	DG
DG 36:2	Group_101	DG
TG 48:3	Group_102	TG
TG 49:3	Group_102	TG
TG 50:1	Group_102	TG
TG 50:5	Group_102	TG
TG 51:2	Group_102	TG
TG 53:3	Group_103	TG
TG 56:4	Group_103	TG
Unknown TG 53:4; [M+NH4]+@10.33	Group_103	TG
DG 35:2	Group_104	DG
DG 36:3	Group_104	DG
DG 36:4	Group_104	DG
DG 38:3	Group_104	DG
PC 31:2	Group_105	PC
PC 33:2	Group_105	PC
Unknown PC 31:1; [M+H]+@6.78	Group_105	PC
PE 34:1	Group_106	PE
PE 36:2	Group_106	PE
TG 52:2	Group_107	TG
TG 53:2	Group_107	TG
TG 54:2	Group_107	TG
TG 54:3	Group_107	TG
TG 56:2	Group_107	TG
TG 56:3	Group_107	TG
PC 40:2	Group_108	PC
PC 46:5	Group_108	PC
Plasmenyl-PC 41:4	Group_109	Plasmenyl-PC
Plasmenyl-PC 46:4	Group_109	Plasmenyl-PC
DG 38:4	Group_110	DG
DG 38:5	Group_110	DG
PE 38:4	Group_111	PE
PE 38:5	Group_111	PE
TG 50:6	Group_112	TG
TG 58:4	Group_112	TG
PC 35:7	Group_113	PC
Unknown PC 37:4; [M+H]+@7.36	Group_113	PC
TG 54:7	Group_114	TG
TG 56:6	Group_114	TG
TG 56:8	Group_114	TG
TG 58:8	Group_114	TG
TG 54:8	Group_115	TG
TG 56:10	Group_115	TG
TG 58:11	Group_115	TG
TG 58:7	Group_115	TG
TG 58:9	Group_115	TG
TG 60:10	Group_115	TG
PC 39:3	Group_116	PC
PC 40:4	Group_116	PC
PC 42:6	Group_116	PC
LysoPC 16:1	Group_117	LPC
LysoPC 20:2	Group_117	LPC
LysoPC 20:3	Group_117	LPC
LysoPC 18:1	Group_118	LPC
LysoPC 18:2	Group_118	LPC
LysoPE 18:1	Group_119	LPE
LysoPE 22:5	Group_119	LPE
PC 22:0	Group_120	PC
PC 36:5	Group_120	PC
PC 37:4	Group_120	PC
PC 42:1	Group_120	PC
PC 24:0	Group_121	PC
PC 28:1	Group_121	PC
TG 36:0	Group_122	TG
TG 38:0	Group_122	TG
TG 39:0	Group_122	TG
PC 25:1	Group_123	PC
PC 37:3	Group_123	PC
Unknown PC 34:4; [M+H]+@3.44	Group_123	PC
PC 28:0	Group_124	PC
PC 30:1	Group_124	PC
PC 32:1	Group_124	PC
PC 32:2	Group_124	PC
PC 36:7	Group_124	PC
PC 33:0	Group_125	PC
PC 34:1	Group_125	PC
PC 35:3	Group_125	PC
Plasmenyl-PC 34:0	Group_126	Plasmenyl-PC
Plasmenyl-PC 42:0	Group_126	Plasmenyl-PC
PI 34:1	Group_127	PI
PI 36:2	Group_127	PI
PE 40:5	Group_128	PE
PE 40:7	Group_128	PE
PE 40:8	Group_128	PE
PC 37:7	Group_129	PC
Unknown PC 35:3; [M+H]+@7.18	Group_129	PC
PE 33:1	Group_130	PE
PE 37:2	Group_130	PE
PE 37:3	Group_130	PE
PE 38:6	Group_130	PE
PE 38:7	Group_130	PE
TG 55:1	Group_131	TG
TG 55:2	Group_131	TG
PC 36:2	Group_132	PC
PC 36:6	Group_132	PC
PC 38:2	Group_132	PC
PC 38:5	Group_132	PC
PC 40:7	Group_132	PC
PC 40:1	Group_133	PC
PC 44:5	Group_133	PC
Unknown PC 36:3; [M+H]+@5.17	Group_133	PC
Plasmenyl-PC 42:1	Group_134	Plasmenyl-PC
Plasmenyl-PC 44:4	Group_134	Plasmenyl-PC
PC 42:3	Group_135	PC
PC 42:4	Group_135	PC
Unknown PC 36:5; [M+Hac-H]-@5.63	Group_135	PC
SM 37:1	Group_136	SM
SM 44:3	Group_136	SM
SM 45:4	Group_136	SM
PC 38:6	Group_137	PC
PC 39:6	Group_137	PC
PC 40:6	Group_137	PC
TG 56:7	Group_138	TG
TG 56:9	Group_138	TG
TG 58:10	Group_138	TG
TG 60:11	Group_138	TG
TG 60:12	Group_138	TG
TG 62:12	Group_138	TG
Plasmenyl-PC 38:5	Group_139	Plasmenyl-PC
Plasmenyl-PC 38:6	Group_139	Plasmenyl-PC
PE 36:1	Group_140	PE
PE 37:4	Group_140	PE
TG 58:2	Group_141	TG
TG 58:3	Group_141	TG
Plasmenyl-PE 37:5	Group_142	Plasmenyl-PE
Plasmenyl-PE 38:4	Group_142	Plasmenyl-PE
Plasmenyl-PE 39:6	Group_142	Plasmenyl-PE
PI 36:3	Group_143	PI
PI 38:4	Group_143	PI
PI 40:6	Group_143	PI
PI 36:4	Group_144	PI
PI 38:5	Group_144	PI
PI 38:6	Group_144	PI
TG 41:0	Group_145	TG
TG 43:0	Group_145	TG
TG 50:3	Group_146	TG
TG 50:4	Group_146	TG
TG 52:4	Group_146	TG
TG 54:4	Group_146	TG
TG 54:5	Group_146	TG
TG 56:5	Group_146	TG
Unknown TG 51:3; [M+NH4]+@10.29	Group_146	TG
TG 52:5	Group_147	TG
TG 52:6	Group_147	TG
TG 54:6	Group_147	TG
TG 58:5	Group_147	TG
TG 58:6	Group_147	TG

## Sheet: Edgelist output
Metabolite A	Metabolite B	partial correlation (Group1)	partial correlation (Group2)	edge
16:0 Cholesteryl ester	Group_132	0	-0.151403	CB
16:1 Cholesteryl ester	Group_124	0.0845476	0	M1
16:1 Cholesteryl ester	Unknown 18:3 Cholesteryl ester: [M+NH4]+@10.50	0.151772	0	M1
17:1 Cholesteryl ester	18:1 Cholesteryl ester	0	0.128535	CB
17:1 Cholesteryl ester	Group_50	0.115735	0.139169	Both
17:1 Cholesteryl ester	Group_86	0.00901934	0	M1
17:1 Cholesteryl ester	PG 32:1	0.442045	0	M1
18:1 Cholesteryl ester	18:2 Cholesteryl ester	0.385439	0.378745	Both
18:1 Cholesteryl ester	20:3 Cholesteryl ester	0.127674	0	M1
18:1 Cholesteryl ester	Cer[NS] 37:4	-0.0875099	0	M1
18:1 Cholesteryl ester	GlcCer[NS] 42:1	0	0.0914003	CB
18:1 Cholesteryl ester	Group_124	0	0.108205	CB
18:1 Cholesteryl ester	PC 42:7	0.214345	0.24308	Both
18:2 Cholesteryl ester	20:3 Cholesteryl ester	0.1036	0	M1
18:2 Cholesteryl ester	FFA(16:0)	0	-0.0329255	CB
18:2 Cholesteryl ester	Group_44	0.0541628	0	M1
18:2 Cholesteryl ester	Group_58	0.261762	0.271132	Both
18:2 Cholesteryl ester	PC 34:3	0	0.0841431	CB
18:2 Cholesteryl ester	Plasmenyl-PC 34:2	0.099367	0.122598	Both
18:2 Cholesteryl ester	Unknown 18:3 Cholesteryl ester: [M+NH4]+@10.50	0.0516728	0.273818	Both
18:3 Cholesteryl ester	Group_120	0.0159807	0.113065	Both
18:3 Cholesteryl ester	Group_133	0.0993395	0.00640717	Both
18:3 Cholesteryl ester	Group_38	0	0.0596011	CB
18:3 Cholesteryl ester	Group_73	0	0.0495036	CB
18:3 Cholesteryl ester	Unknown PC 34:3: [M+H]+@4.27	0.498553	0.340283	Both
20:3 Cholesteryl ester	PC 38:3	0.126179	0.0612299	Both
20:3 Cholesteryl ester	SM 38:0	0.156988	0.131722	Both
20:3 Cholesteryl ester	Unknown 18:3 Cholesteryl ester: [M+NH4]+@10.50	0.33432	0.134945	Both
20:3 Cholesteryl ester	Unknown 20:4 Cholesteryl ester: [M+NH4]+@10.60	0.0578243	0.107287	Both
20:4 Cholesteryl ester	Group_134	0.010654	0.0865937	Both
22:4 Cholesteryl ester	Group_56	0	0.0124923	CB
22:4 Cholesteryl ester	Group_57	0.0666652	0.0778874	Both
22:4 Cholesteryl ester	Unknown 20:4 Cholesteryl ester: [M+NH4]+@10.60	0.349984	0.163227	Both
22:6 Cholesteryl ester	Group_111	0	-0.128083	CB
22:6 Cholesteryl ester	Group_137	0.1212	0.0125419	Both
22:6 Cholesteryl ester	Group_61	0.0527943	0	M1
22:6 Cholesteryl ester	LysoPC 22:6	0.0395184	0.189783	Both
22:6 Cholesteryl ester	TG 62:14	0.159086	0.00615851	Both
22:6 Cholesteryl ester	Unknown 20:4 Cholesteryl ester: [M+NH4]+@10.60	0.34579	0.4271	Both
Acylcarnitine 14:1	FAHFA 38:3	0.243003	0.254901	Both
Acylcarnitine 14:1	Group_28	0.218852	0.262264	Both
Acylcarnitine 14:1	Group_29	0.244541	0	M1
Acylcarnitine 14:1	PC 42:7	0.114023	0	M1
Acylcarnitine 16:0	Acylcarnitine 18:0	0.325254	0.341588	Both
Acylcarnitine 16:0	Group_28	0.437832	0.472015	Both
Acylcarnitine 16:0	Group_57	0.043266	0	M1
Acylcarnitine 18:0	Group_28	0.138921	0.15774	Both
Cer[AS] 34:1	Group_134	0.0900328	0	M1
Cer[AS] 34:1	Group_4	0	0.311005	CB
Cer[EODS] 51:3	Cer[NDS] 38:0	0.233398	0.297288	Both
Cer[EODS] 51:3	Group_29	0	0.161398	CB
Cer[EODS] 51:3	Group_71	0	0.0202855	CB
Cer[EODS] 51:3	PG 36:0	0	-0.0314901	CB
Cer[NDS] 34:0	Cer[NS] 35:1	0.0634308	0	M1
Cer[NDS] 34:0	Group_132	0	0.171129	CB
Cer[NDS] 34:0	SM 38:5	0	0.21529	CB
Cer[NDS] 38:0	Group_34	0.0192061	0	M1
Cer[NDS] 41:0	Cer[NS] 37:4	-0.0510014	0	M1
Cer[NDS] 41:0	Group_41	0.115734	0.146435	Both
Cer[NDS] 41:0	Group_62	0.0628527	0	M1
Cer[NDS] 41:0	Group_71	0.116378	0.0867496	Both
Cer[NDS] 41:0	Group_86	0.34764	0.330651	Both
Cer[NDS] 41:0	SM 41:1	0	0.0664252	CB
Cer[NS] 34:1	DG 32:0	0	0.173032	CB
Cer[NS] 35:1	Cer[NS] 37:4	0.0606364	0.154739	Both
Cer[NS] 35:1	FAHFA 39:3	0	0.0096004	CB
Cer[NS] 35:1	Group_135	0	-0.000529864	CB
Cer[NS] 35:1	Group_36	0.0299894	0	M1
Cer[NS] 35:1	LysoPC 17:0	0.431073	0.425458	Both
Cer[NS] 35:1	PG 34:0	0.18686	0.16275	Both
Cer[NS] 35:1	SM 35:1	0.144622	0.095649	Both
Cer[NS] 37:1	Group_109	-0.0110495	0	M1
Cer[NS] 37:1	Group_4	0	0.219066	CB
Cer[NS] 37:1	PC 44:1	0	0.134765	CB
Cer[NS] 37:4	Group_71	0	-0.156436	CB
Cer[NS] 37:4	Group_72	0	-0.163793	CB
Cer[NS] 37:4	SM 34:1	0	-0.176309	CB
Cer[NS] 37:4	SM 35:1	0.0249746	0.109513	Both
Cer[NS] 38:2	Group_107	0	0.126038	CB
Cer[NS] 38:2	Group_79	0.175274	0.33891	Both
Cer[NS] 40:1	GlcCer[NS] 40:1	0	0.112433	CB
Cer[NS] 40:1	Group_11	0.156645	0.204178	Both
Cer[NS] 40:1	Group_35	0	0.183402	CB
Cer[NS] 40:1	Group_67	0.313305	0.323577	Both
Cer[NS] 40:1	Group_79	0.372169	0.337158	Both
Cer[NS] 40:1	SM 34:1	0	0.182394	CB
Cer[NS] 44:1	Group_71	0.499778	0.240069	Both
Cer[NS] 44:1	PE 32:0	0	0.2108	CB
DG 30:0	DG 32:0	0.371193	0.221129	Both
DG 30:0	Group_62	0	0.0952446	CB
DG 30:0	Group_98	0.189733	0.0492036	Both
DG 32:0	DG 33:0	0.1908	0	M1
DG 32:0	Group_93	0	0.0620443	CB
DG 32:0	Group_96	0.316582	0.356823	Both
DG 32:0	Group_99	0.369769	0.327205	Both
DG 32:0	PC 35:6	0	0.00265613	CB
DG 32:0	TG 51:0	-0.149054	0	M1
DG 33:0	Group_135	0.133766	0	M1
DG 33:0	Group_62	0.00548351	0	M1
DG 33:0	PE 30:0	0.134348	0	M1
DG 33:0	PG 32:1	0.183176	0	M1
DG 34:3	DG 38:6	0.09342	0.13184	Both
DG 34:3	Group_101	0.290585	0.286634	Both
DG 34:3	Group_104	0	0.0685308	CB
DG 34:3	Group_61	0	-0.0172668	CB
DG 34:3	Plasmenyl-PE 32:0	0.114136	0.226278	Both
DG 38:6	DG 40:7	0.17744	0.126896	Both
DG 38:6	DG 40:8	0.0897769	0.0973577	Both
DG 38:6	Group_110	0.43475	0.387119	Both
DG 38:6	Group_115	0.124834	0	M1
DG 40:7	DG 40:8	0.379331	0.138278	Both
DG 40:7	Group_104	0.032483	0	M1
DG 40:7	Group_114	0.30233	0.345536	Both
DG 40:7	Group_137	0.13407	0.147821	Both
DG 40:7	Group_48	0	0.0426257	CB
DG 40:7	TG 62:14	0.0359546	0	M1
DG 40:8	PI 40:5	0	-0.0210202	CB
DG 42:10	Group_3	0	-0.038837	CB
FAHFA 38:3	Group_42	0.0407357	0	M1
FAHFA 38:3	Group_7	-0.14407	0	M1
FAHFA 38:3	Plasmenyl-PC 39:2	0.0137553	0	M1
FAHFA 39:3	LysoPC 17:0	0	0.125273	CB
FAHFA 42:4	Group_18	0.197021	0.168468	Both
FFA(16:0)	Group_12	0.160951	0.297518	Both
FFA(16:0)	Group_13	0.258131	0.291902	Both
FFA(16:0)	Group_18	0.394956	0.376083	Both
FFA(16:0)	Group_3	0.513022	0.470803	Both
FFA(16:0)	Group_36	0.201948	0.275851	Both
FFA(16:0)	Group_4	0.117004	0	M1
FFA(18:2)	Group_14	0.311457	0.238187	Both
FFA(18:2)	Group_15	0.237147	0.23841	Both
FFA(18:2)	Group_16	0.589449	0.599158	Both
FFA(18:2)	Group_29	0.0116937	0	M1
GlcCer[NS] 32:1	PG 36:0	0.00683581	0	M1
GlcCer[NS] 32:1	SM 44:2	0.198322	0	M1
GlcCer[NS] 34:1	GlcCer[NS] 40:1	0.0220761	0	M1
GlcCer[NS] 34:1	Group_10	0.261038	0	M1
GlcCer[NS] 34:1	Group_76	0	0.129532	CB
GlcCer[NS] 34:1	SM 34:1	0.24045	0.412485	Both
GlcCer[NS] 40:1	GlcCer[NS] 42:1	0	0.149764	CB
GlcCer[NS] 40:1	Plasmenyl-PE 38:6	0	0.284096	CB
GlcCer[NS] 40:1	SM 33:1	0	0.0360422	CB
GlcCer[NS] 40:1	SM 34:1	0.137959	0.421812	Both
GlcCer[NS] 40:1	SM 41:1	0.0411961	0	M1
GlcCer[NS] 41:2	Group_50	0	0.00453922	CB
GlcCer[NS] 41:2	PG 34:2	0	0.118089	CB
GlcCer[NS] 41:3	Group_63	0	0.229395	CB
GlcCer[NS] 41:3	SM 34:1	0	-0.0034438	CB
GlcCer[NS] 41:3	SM 38:5	0	0.295633	CB
GlcCer[NS] 42:1	GlcCer[NS] 42:2	0.102637	0.236897	Both
GlcCer[NS] 42:1	Group_43	0.523948	0.455968	Both
GlcCer[NS] 42:1	Group_50	0	0.11145	CB
GlcCer[NS] 42:1	SM 42:7	0	0.0135677	CB
Group_1	Group_18	0.0330099	0	M1
Group_1	Group_29	-0.0527095	0	M1
Group_1	Group_49	-0.0460426	0	M1
Group_1	Group_67	0.378942	0	M1
Group_10	Group_17	0.0367014	0	M1
Group_10	Group_46	0	-0.183327	CB
Group_10	Group_56	0	-0.0506341	CB
Group_10	Group_9	0.427625	0.381338	Both
Group_100	Group_145	0.102868	0	M1
Group_100	Group_91	0.474426	0.34003	Both
Group_100	Group_97	0.0973827	0.045863	Both
Group_100	Group_98	0.446369	0.439216	Both
Group_101	Group_104	0.352447	0.376715	Both
Group_101	Group_107	0.102421	0.268121	Both
Group_101	Group_110	0	0.142486	CB
Group_101	Group_2	0	0.131145	CB
Group_101	Group_96	0.25161	0.263078	Both
Group_102	Group_146	0.00726876	0.292066	Both
Group_102	Group_59	0	0.0656977	CB
Group_102	Group_70	0.134015	0	M1
Group_102	Group_91	0.315503	0.302106	Both
Group_102	Group_95	0.430853	0.453269	Both
Group_103	Group_107	0.21437	0.230136	Both
Group_103	Group_146	0.34762	0.342628	Both
Group_103	Group_69	0.401814	0.387338	Both
Group_104	Group_127	0	0.126109	CB
Group_104	Group_146	0.282998	0.284803	Both
Group_104	Group_61	-0.0388155	0	M1
Group_105	Group_106	0.436194	0.603362	Both
Group_105	Group_111	0.0198312	0.151034	Both
Group_105	Group_127	0	0.204085	CB
Group_105	Group_84	0.267372	0.295264	Both
Group_106	Group_140	0.177587	0.348183	Both
Group_107	Group_11	0.187713	0	M1
Group_107	Group_141	0.319911	0.319069	Both
Group_107	Group_97	0	0.340638	CB
Group_108	Group_109	0	0.0760889	CB
Group_109	Group_134	0.0500322	0	M1
Group_11	Group_141	0.0573677	0.0840465	Both
Group_11	Group_51	0	-0.192333	CB
Group_11	Group_69	0.086465	0	M1
Group_11	Group_97	0.111074	0.0676602	Both
Group_110	Group_147	0	0.0417753	CB
Group_111	Group_113	0.378592	0.357354	Both
Group_111	Group_128	0.0353578	0.264689	Both
Group_111	Group_129	0.00953188	0.106428	Both
Group_112	Group_115	0.0779457	0	M1
Group_112	Group_141	0.15608	0.0616007	Both
Group_112	Group_147	0.149736	0.296528	Both
Group_112	Group_59	0.113271	0	M1
Group_112	Group_91	0.233298	0.269411	Both
Group_113	Group_93	0	0.0707751	CB
Group_114	Group_115	0.398706	0.372429	Both
Group_114	Group_147	0.373045	0.293157	Both
Group_115	Group_138	0.562994	0.548492	Both
Group_115	Group_61	0.171235	0	M1
Group_116	Group_49	0	0.145255	CB
Group_116	Group_54	0.104301	0	M1
Group_116	Group_63	0.250739	0.39835	Both
Group_116	Group_72	0.297952	0.274924	Both
Group_117	Group_118	0.177577	0.118673	Both
Group_117	Group_54	0.463078	0.443281	Both
Group_118	Group_39	0.277036	0.373531	Both
Group_118	Group_44	0.275795	0.24041	Both
Group_118	Group_46	0.194596	0.211291	Both
Group_118	Group_71	0.0632722	0	M1
Group_119	Group_39	0.0149936	0.00457904	Both
Group_119	Group_54	0.344386	0.317473	Both
Group_119	Group_55	0.279626	0.31213	Both
Group_12	Group_14	0.168891	0.0855991	Both
Group_12	Group_24	0.324504	0.320833	Both
Group_120	Group_136	0.177621	0.328456	Both
Group_121	Group_122	0.305652	0	M1
Group_122	Group_145	0.12849	0	M1
Group_122	Group_21	-0.00260738	-0.0243426	Both
Group_122	Group_98	0.418785	0.377468	Both
Group_123	Group_60	0.0320546	0	M1
Group_124	Group_45	0.138237	0	M1
Group_124	Group_56	0.419416	0.421291	Both
Group_124	Group_60	0	0.100572	CB
Group_124	Group_70	0.555963	0.376883	Both
Group_125	Group_37	0	0.120202	CB
Group_125	Group_74	0.376011	0.241237	Both
Group_125	Group_78	0	0.157566	CB
Group_126	Group_53	0	0.216395	CB
Group_126	Group_78	0	0.112419	CB
Group_127	Group_143	0.462484	0.319541	Both
Group_128	Group_129	0.346724	0.420063	Both
Group_128	Group_94	0.113607	0.141805	Both
Group_13	Group_15	0.211268	0.284396	Both
Group_13	Group_18	0.0137345	0	M1
Group_13	Group_28	0	0.00454287	CB
Group_130	Group_140	0.220414	0.299513	Both
Group_130	Group_6	0.0757547	0	M1
Group_130	Group_94	0.326934	0.245154	Both
Group_131	Group_69	0.251171	0.301004	Both
Group_131	Group_81	0	0.0772549	CB
Group_131	Group_97	0.0525409	0	M1
Group_132	Group_19	0.15289	0	M1
Group_132	Group_94	0	0.0252254	CB
Group_133	Group_134	0.0287751	0.246564	Both
Group_133	Group_4	0	0.170146	CB
Group_135	Group_136	0	0.0230182	CB
Group_135	Group_46	0	0.213143	CB
Group_135	Group_60	0.052703	0.316414	Both
Group_137	Group_139	0.228121	0.0460323	Both
Group_137	Group_49	0.08434	0.114402	Both
Group_137	Group_63	0	0.230661	CB
Group_139	Group_57	0.329266	0.317749	Both
Group_14	Group_15	0.351855	0.27237	Both
Group_140	Group_84	0.1305	0	M1
Group_140	Group_85	0	0.217225	CB
Group_141	Group_26	0.379272	0	M1
Group_142	Group_78	0.00180909	0.0741096	Both
Group_143	Group_144	0.490026	0.449413	Both
Group_145	Group_98	0.305594	0.161999	Both
Group_146	Group_147	0.280555	0.318407	Both
Group_146	Group_61	-0.147676	-0.191461	Both
Group_15	Group_25	0.38192	0.325943	Both
Group_16	Group_24	0.1107	0.134269	Both
Group_17	Group_67	0.496367	0.479988	Both
Group_17	Group_79	0	0.0949912	CB
Group_19	Group_23	0.212489	0	M1
Group_19	Group_53	0.16263	0	M1
Group_2	Group_92	0.12299	0	M1
Group_20	Group_45	0	-0.0943974	CB
Group_20	Group_52	0.0643501	0	M1
Group_20	Group_83	0.0394991	0.0654487	Both
Group_20	Group_84	0.421187	0.356238	Both
Group_21	Group_43	-0.262598	-0.271746	Both
Group_21	Group_68	0.0560513	0	M1
Group_22	Group_42	0	-0.142389	CB
Group_22	Group_49	0	-0.132714	CB
Group_22	Group_75	0.361242	0.336514	Both
Group_23	Group_58	-0.163839	-0.107434	Both
Group_24	Group_25	0.45501	0.462755	Both
Group_25	Group_29	0.155679	0.0503644	Both
Group_25	Group_48	0	0.0970026	CB
Group_26	Group_36	0	0.307885	CB
Group_27	Group_75	0.277346	0.234863	Both
Group_27	Group_78	0.0897074	0	M1
Group_28	Group_44	0.170202	0.0275028	Both
Group_3	Group_51	0	-0.12129	CB
Group_30	Group_51	0.259878	0.129748	Both
Group_30	Group_58	0.170821	0.280923	Both
Group_31	Group_33	0	0.350556	CB
Group_31	Group_50	0.563743	0.45997	Both
Group_34	Group_51	0	0.043823	CB
Group_35	Group_4	0	0.103091	CB
Group_37	Group_38	0.162138	0.258907	Both
Group_37	Group_52	0	0.177018	CB
Group_37	Group_9	0	0.11777	CB
Group_38	Group_60	0	0.0643805	CB
Group_4	Group_44	-0.0409991	0	M1
Group_4	Group_60	0	-0.0189876	CB
Group_40	Group_5	-0.221079	0	M1
Group_41	Group_53	-0.00587094	0	M1
Group_42	Group_93	0	-0.0543214	CB
Group_42	Group_94	-0.0413408	0	M1
Group_43	Group_5	-0.246717	0	M1
Group_43	Group_72	0.0681949	0	M1
Group_44	Group_46	0.23766	0.203693	Both
Group_44	Group_47	0.141027	0.362154	Both
Group_44	Group_49	0.271393	0.326409	Both
Group_44	Group_54	0	0.0144813	CB
Group_45	Group_56	0.109922	0.251391	Both
Group_45	Group_63	0.163562	0.0356365	Both
Group_46	Group_57	0.159333	0	M1
Group_46	Group_82	0	-0.0576952	CB
Group_47	Group_5	-0.117802	0	M1
Group_47	Group_51	0.437018	0.388284	Both
Group_47	Group_58	0.325785	0.307585	Both
Group_49	Group_63	0.0996839	0.00656969	Both
Group_5	Group_60	0	-0.00701891	CB
Group_5	Group_7	0.419596	0.080331	Both
Group_5	Group_8	0.124982	0.293612	Both
Group_5	Group_82	0	0.0166207	CB
Group_50	Group_88	0.0367502	0	M1
Group_51	Group_75	-0.0688844	0	M1
Group_53	Group_68	0.194351	0.310635	Both
Group_53	Group_80	0	0.223165	CB
Group_54	Group_56	0.0290097	0	M1
Group_56	Group_58	0.372765	0.367914	Both
Group_56	Group_70	0	0.0579649	CB
Group_58	Group_86	0.0485572	0.05754	Both
Group_58	Group_87	0.353647	0.309846	Both
Group_6	Group_7	0.206906	0.211585	Both
Group_6	Group_84	0.221895	0.114228	Both
Group_6	Group_85	0.0583581	0	M1
Group_6	Group_94	0.165872	0.285151	Both
Group_60	Group_64	0	-0.072281	CB
Group_61	Group_63	0.249175	0	M1
Group_67	Group_7	0	0.154844	CB
Group_67	Group_73	0.327206	0.425078	Both
Group_67	Group_79	0.0151391	0	M1
Group_68	Group_75	0.0673377	0.177746	Both
Group_68	Group_80	0.123891	0.187512	Both
Group_68	Group_85	0.205193	0.243152	Both
Group_68	Group_9	0.505002	0.432231	Both
Group_69	Group_97	0.206178	0.145981	Both
Group_71	Group_86	0.365088	0.467737	Both
Group_73	Group_79	0.0887019	0.16635	Both
Group_78	Group_80	0	0.266459	CB
Group_78	Group_83	0	0.114152	CB
Group_79	Group_86	0.0646315	0.152601	Both
Group_8	Group_82	0.175938	0.237669	Both
Group_80	Group_83	0	0.0041456	CB
Group_84	Group_94	0.237546	0.298015	Both
Group_92	Group_96	0.381245	0.251786	Both
Group_95	Group_97	0.316031	0.247181	Both
Group_95	Group_99	0.228273	0	M1
Group_96	Group_97	0.367501	0.308076	Both
LysoPC 17:0	PG 33:0	0	0.109061	CB
LysoPC 17:0	PG 34:0	0.0350141	0	M1
LysoPC 22:0	Group_136	0.0144417	0	M1
LysoPC 22:6	Group_54	0	0.134317	CB
LysoPC 22:6	Group_55	0.312917	0.230988	Both
LysoPE 18:0	Group_44	0.519196	0.479732	Both
LysoPE 18:0	Group_55	0.0960909	0.0340986	Both
LysoPE 18:0	PC 36:0	0.215879	0	M1
LysoPE 18:3	Group_108	0.0545411	0	M1
LysoPE 18:3	Group_52	0	0.0424897	CB
LysoPE 18:3	Plasmenyl-PC 30:0	0	0.358868	CB
LysoPE 20:3	Group_119	0.236949	0.133805	Both
LysoPE 20:3	Group_39	0.35652	0	M1
LysoPE 20:3	Group_55	0.0996063	0	M1
LysoPE 20:3	LysoPE 20:4	0.069349	0.261494	Both
LysoPE 20:3	PC 38:3	0.278226	0.0684618	Both
LysoPE 20:3	Unknown 18:3 Cholesteryl ester: [M+NH4]+@10.50	0.0743165	0	M1
LysoPE 20:4	Group_118	0.00644976	0.0644142	Both
LysoPE 20:4	Group_119	0.357202	0	M1
LysoPE 20:4	Group_55	0.0302507	0.346266	Both
LysoPE 20:4	Group_78	0	-0.126063	CB
MG 26:4	Group_35	0.196569	0	M1
PA 34:1	Group_134	0	0.0350034	CB
PA 34:2	Group_22	0	0.0182512	CB
PA 34:2	Group_65	0	0.11248	CB
PA 36:4	Group_11	0.0546029	0.22298	Both
PA 36:4	Group_116	-0.0745103	0	M1
PA 36:4	Group_6	0	0.0634342	CB
PA 36:5	Group_35	0.120128	0	M1
PC 26:0	Group_100	0.0880565	0	M1
PC 26:0	Group_121	0.184838	0	M1
PC 26:0	Group_19	0.30847	0.0871977	Both
PC 32:3	Group_124	0	-0.0908081	CB
PC 32:3	Group_19	0.232847	0	M1
PC 34:0	Group_125	0.118045	0.223745	Both
PC 34:0	Group_36	0.0136352	0	M1
PC 34:0	PC 36:0	0	0.32165	CB
PC 34:0	PE 37:5	-0.00611307	0	M1
PC 34:0	SM 35:1	0	0.0682418	CB
PC 34:0	SM 44:2	0	0.327354	CB
PC 34:3	Group_124	0	0.0729665	CB
PC 34:3	Group_72	0.118052	0	M1
PC 34:3	Group_84	0	0.0545208	CB
PC 34:3	SM 35:1	0	-0.263782	CB
PC 34:5	PE 30:0	0.173099	0	M1
PC 34:5	SM 40:2	0	0.134079	CB
PC 35:6	Group_111	0.0178154	0	M1
PC 35:6	Group_129	0.432176	0.113744	Both
PC 35:6	Group_130	0.319661	0.456462	Both
PC 35:6	Group_137	0.00663781	0.0708341	Both
PC 35:6	Group_52	0	0.0497193	CB
PC 35:6	Group_94	0.0127358	0.0651005	Both
PC 36:0	Group_50	0	0.03884	CB
PC 36:0	Group_60	0	0.00817362	CB
PC 36:0	Group_72	0.437499	0.414585	Both
PC 36:0	Group_90	0.0750162	0	M1
PC 36:0	Group_99	0.161711	0	M1
PC 36:0	SM 38:0	0	0.263174	CB
PC 36:0	TG 53:4	0	-0.138981	CB
PC 37:6	Group_137	0.465085	0.206806	Both
PC 37:6	Group_56	0.0813809	0.0329407	Both
PC 37:6	Group_63	0.292714	0.185683	Both
PC 37:6	PE 39:6	0.262011	0.214241	Both
PC 38:3	Group_116	0.195945	0.0299585	Both
PC 38:3	SM 41:1	0.0241342	0	M1
PC 40:10	Group_137	0.176348	0	M1
PC 40:10	Group_65	0	0.0926485	CB
PC 40:10	PE 36:6	0	0.055233	CB
PC 40:8	Group_118	0.0106605	0	M1
PC 40:8	Group_40	0.0496563	0.159639	Both
PC 40:8	Group_47	0	0.0490824	CB
PC 40:8	Group_53	-0.024534	0	M1
PC 40:8	Group_77	0.53125	0.338412	Both
PC 42:2	Group_120	0.278299	0.0672137	Both
PC 42:2	Plasmenyl-PC 40:2	0.0691878	0	M1
PC 42:2	SM 40:1	0.053625	0	M1
PC 42:7	Plasmenyl-PC 42:5	0.046304	0	M1
PC 44:1	Group_38	0.010016	0.361843	Both
PC 44:1	Plasmenyl-PC 44:2	0	0.268033	CB
PE 30:0	SM 40:2	0.0319816	0	M1
PE 32:0	Group_7	-0.0788157	0	M1
PE 32:0	Plasmenyl-PC 39:2	0.0168236	0	M1
PE 32:0	PS 38:4	-0.113346	0	M1
PE 33:0	PE 35:0	0	0.0266022	CB
PE 35:0	Group_135	0	-0.0371257	CB
PE 35:0	Plasmenyl-PE 42:4	0	0.0643153	CB
PE 35:1	Group_136	0.0928074	0.0459347	Both
PE 35:1	Plasmenyl-PC 34:2	0	0.10239	CB
PE 36:6	Group_84	0	0.0429189	CB
PE 36:6	Group_94	0.189547	0.0194558	Both
PE 37:5	Group_144	0.0273275	0.00536825	Both
PE 38:3	Group_93	0.106725	0.303697	Both
PE 38:3	Group_94	0.43276	0.392351	Both
PE 38:3	PI 38:3	0.0495932	0.0950062	Both
PE 39:6	Group_128	0.0812851	0.0596106	Both
PE 39:6	Group_130	0	0.0118679	CB
PE 39:6	Group_137	0	0.13852	CB
PE 39:6	Group_78	0	0.0679954	CB
PE 42:10	Group_128	0	0.116371	CB
PE 42:10	Group_23	0	-0.114352	CB
PE 42:10	Group_80	0	0.0555629	CB
PE 42:10	PG 34:2	0	0.0587449	CB
PG 32:1	Group_29	0	0.109242	CB
PG 33:0	Group_1	0.0330361	0	M1
PG 33:0	Group_70	-0.0101585	0	M1
PG 33:0	PG 34:0	0	0.202322	CB
PG 33:0	PI 38:3	0	0.036822	CB
PG 34:0	Group_143	0.159524	0.0933565	Both
PG 34:0	PG 36:0	0.0739705	0.242488	Both
PG 34:0	PI 38:3	0	0.136548	CB
PG 34:0	SM 35:1	0.0935318	0.0996097	Both
PG 36:0	Group_42	-0.080805	0	M1
PG 36:0	Group_45	0	-0.0281964	CB
PG 36:0	SM 35:1	0	0.1823	CB
PI 34:2	Group_11	0	0.103756	CB
PI 34:2	Group_127	0.194337	0.368331	Both
PI 34:2	Group_144	0.320521	0.154782	Both
PI 36:1	Group_1	0.356683	0.218327	Both
PI 36:1	Group_20	0.149029	0.208431	Both
PI 36:1	Group_22	0	0.0200391	CB
PI 36:1	Group_41	-0.412625	-0.0969725	Both
PI 36:1	Group_5	0	0.269427	CB
PI 36:1	PI 40:5	0.265481	0	M1
PI 38:3	Group_125	0	0.380544	CB
PI 38:3	Group_143	0.110928	0.0555812	Both
PI 38:3	PI 40:5	0.238833	0.0628341	Both
PI 40:5	Group_132	0	0.415391	CB
PI 40:5	Group_144	0.136776	0.112392	Both
PI 40:5	Group_51	-0.00901446	0	M1
PI 40:5	Group_93	0.0242897	0	M1
Plasmenyl-PC 30:0	Group_120	0.0834237	0.112777	Both
Plasmenyl-PC 30:0	Group_136	0	0.154251	CB
Plasmenyl-PC 34:2	Plasmenyl-PC 34:3	0.216722	0	M1
Plasmenyl-PC 36:0	Group_139	0	0.0359715	CB
Plasmenyl-PC 36:0	Group_50	0.075863	0.0465593	Both
Plasmenyl-PC 36:5	Group_75	0.0124641	0	M1
Plasmenyl-PC 36:6	Group_142	0.0447043	0	M1
Plasmenyl-PC 37:2	Group_53	0.0788959	0	M1
Plasmenyl-PC 37:2	Group_68	0.219317	0	M1
Plasmenyl-PC 37:2	Group_85	0	0.0745487	CB
Plasmenyl-PC 39:6	Group_139	0.195126	0	M1
Plasmenyl-PC 40:2	Group_30	0.102934	0	M1
Plasmenyl-PC 42:5	Group_82	0.006453	0	M1
Plasmenyl-PC 44:2	Group_120	0	0.0444249	CB
Plasmenyl-PC 44:2	Group_126	0	0.0288654	CB
Plasmenyl-PC 44:2	Group_64	0	-0.0887091	CB
Plasmenyl-PE 36:2	Group_105	0	0.157487	CB
Plasmenyl-PE 36:2	Group_22	0.347024	0	M1
Plasmenyl-PE 36:2	Group_68	0.265573	0.138989	Both
Plasmenyl-PE 36:2	Group_85	0.320475	0.472557	Both
Plasmenyl-PE 36:6	Group_142	0.245327	0.200462	Both
Plasmenyl-PE 36:6	Group_27	0.114613	0.0759666	Both
Plasmenyl-PE 36:6	Group_63	0	0.0485516	CB
Plasmenyl-PE 36:6	Group_78	0.00310231	0.181911	Both
Plasmenyl-PE 36:6	Group_89	0	0.225771	CB
Plasmenyl-PE 37:4	Group_142	0.482436	0.385902	Both
Plasmenyl-PE 37:4	Group_57	0.31708	0.145966	Both
Plasmenyl-PE 37:4	Group_80	0.0025518	0.0381822	Both
Plasmenyl-PE 37:4	SM 33:1	0.0203447	0.224862	Both
Plasmenyl-PE 38:6	Group_138	0.153857	0	M1
Plasmenyl-PE 38:6	Group_139	0.295349	0.0936958	Both
Plasmenyl-PE 38:6	Group_142	0.0695643	0.205004	Both
Plasmenyl-PE 38:6	Group_27	0.300099	0.377462	Both
Plasmenyl-PE 38:6	Plasmenyl-PE 40:6	0.0367195	0	M1
Plasmenyl-PE 40:6	Group_137	0.0761202	0	M1
Plasmenyl-PE 40:6	Group_142	0.238418	0.301463	Both
Plasmenyl-PE 40:6	Group_23	0	-0.0453685	CB
Plasmenyl-PE 40:6	Group_42	0	0.0304961	CB
Plasmenyl-PE 40:6	Group_57	0.461236	0.514982	Both
Plasmenyl-PE 40:6	Group_62	0.0699272	0	M1
Plasmenyl-PE 40:6	SM 40:1	0	0.0765405	CB
Plasmenyl-PE 42:4	Group_8	0	-0.0534283	CB
PS 34:0	Group_38	-0.0364087	0	M1
PS 36:1	Group_128	0.329811	0.374618	Both
PS 36:1	Group_85	0	0.244859	CB
PS 36:1	PS 38:4	0	0.168108	CB
PS 38:4	Group_13	0	0.0787544	CB
PS 38:4	Group_35	0.209352	0	M1
PS 38:4	Group_4	0.124539	0	M1
PS 38:4	Group_80	0	0.173741	CB
PS 40:5	Group_106	0	0.0320774	CB
SM 30:0	SM 33:1	0	0.122412	CB
SM 33:1	Group_78	0.0239861	0	M1
SM 33:1	Group_87	0.219507	0.453488	Both
SM 33:1	SM 34:1	0	0.16027	CB
SM 34:1	SM 41:1	0.174607	0	M1
SM 34:1	SM 42:1	0	0.0959258	CB
SM 35:1	Group_128	0	-0.00553622	CB
SM 35:1	Group_132	0	-0.202021	CB
SM 35:1	Group_56	0	-0.00581994	CB
SM 35:1	SM 38:5	0	-0.17334	CB
SM 38:0	Group_109	0	0.038554	CB
SM 38:0	Group_30	0.120509	0	M1
SM 38:0	Group_44	0	0.0300278	CB
SM 38:0	Group_87	0.335272	0	M1
SM 38:0	SM 40:1	0.437237	0	M1
SM 38:5	Group_132	0	0.163177	CB
SM 38:5	Group_72	0	-0.0736646	CB
SM 40:1	Group_71	0.301732	0	M1
SM 40:1	Group_72	0.0758567	0	M1
SM 40:1	SM 42:1	0.330343	0.441685	Both
SM 40:2	Group_1	-0.228534	0	M1
SM 40:2	Group_10	0	-0.298683	CB
SM 40:2	Group_60	0	0.176037	CB
SM 40:2	Group_72	0.110991	0	M1
SM 40:2	SM 42:1	0	0.224113	CB
SM 40:2	SM 44:2	0	-0.0088281	CB
SM 41:1	Group_10	0.158007	0	M1
SM 41:1	Group_131	0	0.152389	CB
SM 41:1	Group_132	0.179471	0	M1
SM 41:1	Group_136	-0.0710533	0	M1
SM 41:1	Group_23	0.0538477	0.203299	Both
SM 41:1	Group_27	0.0882799	0.242917	Both
SM 41:1	Group_89	0	0.0425031	CB
SM 42:1	Group_60	0	0.0100264	CB
SM 42:1	Group_83	0	0.0298478	CB
SM 42:7	Group_51	0.139439	0.0916007	Both
SM 42:7	TG 62:14	0.263991	0	M1
SM 44:5	Group_51	0.140802	0	M1
TG 51:0	Group_107	0	-0.0690221	CB
TG 51:0	TG 53:0	0.216789	0.137977	Both
TG 51:3	Group_47	0	-0.0386498	CB
TG 51:3	Group_91	0.229068	0	M1
TG 52:3	Group_116	-0.0161745	0	M1
TG 52:3	Group_146	0	0.31161	CB
TG 53:0	Group_40	0	0.0323199	CB
TG 53:0	Group_45	0.0787717	0	M1
TG 53:4	Group_19	0.386012	0.0668475	Both
TG 53:4	Group_91	0.037891	0.0381695	Both
TG 53:5	Group_102	0	0.104411	CB
TG 53:5	Group_103	0	0.0751045	CB
TG 53:5	Group_114	0.0340391	0	M1
TG 53:5	Group_116	0	0.0804661	CB
TG 53:5	Group_147	0	0.245934	CB
TG 56:0	Group_26	0.0113702	0	M1
TG 56:0	TG 62:1	0.0655886	0	M1
TG 62:1	Group_11	-0.0227077	-0.0107537	Both
TG 62:1	Group_141	0.356724	0.0970692	Both
TG 62:14	Group_138	0.341875	0.308244	Both
Unknown 18:3 Cholesteryl ester: [M+NH4]+@10.50	Group_114	0	-0.0275576	CB
Unknown 18:3 Cholesteryl ester: [M+NH4]+@10.50	Group_61	0.300259	0.275518	Both
Unknown 18:3 Cholesteryl ester: [M+NH4]+@10.50	Group_72	0.00803521	0.0847632	Both
Unknown 20:4 Cholesteryl ester: [M+NH4]+@10.60	Group_101	-0.0360634	-0.0849923	Both
Unknown 20:4 Cholesteryl ester: [M+NH4]+@10.60	Group_129	0	-0.0944917	CB
Unknown 20:4 Cholesteryl ester: [M+NH4]+@10.60	Group_61	0.0150832	0	M1
Unknown 20:4 Cholesteryl ester: [M+NH4]+@10.60	Group_95	-0.0720549	-0.165029	Both
Unknown FAHFA 38:4: [M-H]-@1.65	Group_14	0.210444	0.16602	Both
Unknown FAHFA 38:4: [M-H]-@1.65	Group_29	0	0.462401	CB
Unknown FAHFA 38:4: [M-H]-@1.65	Group_39	0.0796817	0.0626172	Both
Unknown FAHFA 38:4: [M-H]-@1.65	Group_45	0.053988	0	M1
Unknown FAHFA 38:4: [M-H]-@1.65	Group_7	0	-0.121545	CB
Unknown PC 34:3: [M+H]+@4.27	Group_53	0.344031	0.00819858	Both
Unknown PC 36:4: [M+H]+@4.42	Group_32	0.102257	0	M1
Unknown SM 35:1: [M+H]+@5.61	Group_108	0	0.00873668	CB
Unknown SM 35:1: [M+H]+@5.61	Group_133	0	0.153878	CB
Unknown SM 35:1: [M+H]+@5.61	Group_134	0	0.0364798	CB

## Sheet: Nodelist output
Metabolite	log2 Fold Change (CB over M1)	FC direction (Group2 over Group1)	t-statistic	p-value	q-value	significantly differential	Subnetwork assignment
Acylcarnitine 14:1	-4.24711	Down	-28.9295	5.29e-70	7.89e-69	TRUE	1
Cer[NS] 44:1	-0.793077	Down	-15.7378	4.63e-37	2.71e-36	TRUE	1
FAHFA 38:3	-1.35948	Down	-16.1987	4.97e-38	3.08e-37	TRUE	1
Group_7	2.61976	Up	33.6327	1.01e-73	1.78e-72	TRUE	1
PE 32:0	-1.45645	Down	-14.3293	1.13e-32	5.69e-32	TRUE	1
Plasmenyl-PC 39:2	-3.04037	Down	-13.2278	9.51e-29	4.17e-28	TRUE	1
Group_123	-0.297705	Down	-1.83602	0.0678516	0.0815314	FALSE	2
Group_135	-1.26967	Down	-5.50934	1.2e-07	2.12e-07	TRUE	2
Group_60	-1.84188	Down	-14.1844	1.92e-31	9.06e-31	TRUE	2
PC 34:5	-1.05767	Down	-5.18371	5.22e-07	9.04e-07	TRUE	2
PE 30:0	-3.48612	Down	-23.9482	3.29e-59	3.92e-58	TRUE	2
SM 40:2	-1.83246	Down	-11.3765	1.54e-23	5.65e-23	TRUE	2
SM 42:1	-0.0952588	Down	-1.3078	0.192707	0.220026	FALSE	2
GlcCer[NS] 41:2	-1.01998	Down	-7.09194	2.13e-11	4.57e-11	TRUE	3
Group_31	-0.589604	Down	-8.59623	2.25e-15	5.73e-15	TRUE	3
Group_33	-0.568487	Down	-6.17482	3.53e-09	6.75e-09	TRUE	3
Group_50	-1.08999	Down	-13.3475	1.27e-29	5.82e-29	TRUE	3
Group_88	-0.512286	Down	-6.91255	6.88e-11	1.4e-10	TRUE	3
PG 34:2	-0.360652	Down	-3.38112	0.000885331	0.00125633	TRUE	3
16:0 Cholesteryl ester	-0.169518	Down	-3.24826	0.00136093	0.00192208	TRUE	4
Cer[NDS] 34:0	-0.0968539	Down	-2.03434	0.0433193	0.0537882	FALSE	4
Cer[NS] 35:1	0.0743986	Up	3.02791	0.00278635	0.00379148	TRUE	4
FAHFA 39:3	0.389685	Up	9.13954	8.83e-17	2.41e-16	TRUE	4
GlcCer[NS] 32:1	1.94538	Up	13.0616	1.61e-28	6.85e-28	TRUE	4
Group_125	0.292466	Up	5.63017	6.32e-08	1.14e-07	TRUE	4
Group_127	-0.275335	Down	-2.87072	0.00457431	0.00605843	TRUE	4
Group_132	0.473203	Up	8.85536	8.04e-16	2.12e-15	TRUE	4
Group_143	-0.357886	Down	-5.18973	5.11e-07	8.9e-07	TRUE	4
Group_144	-0.07715	Down	-1.01554	0.311083	0.340818	FALSE	4
Group_36	0.162046	Up	6.79965	1.32e-10	2.66e-10	TRUE	4
Group_74	0.408335	Up	8.77732	7.48e-16	1.99e-15	TRUE	4
LysoPC 17:0	0.131804	Up	6.18866	3.36e-09	6.47e-09	TRUE	4
PC 34:0	0.100393	Up	1.76433	0.0792604	0.0948579	FALSE	4
PE 37:5	-0.0962565	Down	-1.61281	0.108342	0.12711	FALSE	4
PG 33:0	0.566699	Up	8.77246	7.03e-16	1.89e-15	TRUE	4
PG 34:0	0.0188553	Up	0.558619	0.577035	0.609774	FALSE	4
PG 36:0	0.905681	Up	14.3822	1.08e-31	5.2e-31	TRUE	4
PI 34:2	0.494221	Up	4.85618	2.48e-06	4.13e-06	TRUE	4
PI 38:3	0.852822	Up	9.82601	6.85e-19	2.11e-18	TRUE	4
PI 40:5	1.19626	Up	13.1615	1.12e-28	4.85e-28	TRUE	4
SM 35:1	0.165497	Up	4.45418	1.41e-05	2.26e-05	TRUE	4
SM 38:5	-0.042779	Down	-0.415107	0.678551	0.709503	FALSE	4
SM 44:2	0.986117	Up	7.20337	1.27e-11	2.75e-11	TRUE	4
20:4 Cholesteryl ester	-0.479094	Down	-2.02455	0.0442173	0.0546754	FALSE	5
Cer[AS] 34:1	1.37992	Up	8.46347	5.22e-15	1.31e-14	TRUE	5
Cer[NS] 37:1	0.315374	Up	6.91617	6.1e-11	1.25e-10	TRUE	5
Group_108	0.305644	Up	1.24005	0.216384	0.244251	FALSE	5
Group_109	-0.182237	Down	-0.710673	0.478099	0.511433	FALSE	5
Group_133	0.34267	Up	1.9934	0.0475626	0.0585688	FALSE	5
Group_134	0.716965	Up	3.2186	0.00151126	0.00211434	TRUE	5
Group_4	3.48367	Up	28.7197	8.86e-71	1.39e-69	TRUE	5
PA 34:1	0.547572	Up	4.01405	8.45e-05	0.000128439	TRUE	5
Unknown SM 35:1; [M+H]+@5.61	0.231198	Up	1.09335	0.2758	0.305533	FALSE	5
17:1 Cholesteryl ester	-3.17291	Down	-31.0847	1.31e-74	2.44e-73	TRUE	6
Cer[NDS] 41:0	-0.296141	Down	-4.19221	4.13e-05	6.44e-05	TRUE	6
Cer[NS] 37:4	0.742812	Up	9.55359	4.14e-18	1.25e-17	TRUE	6
Group_71	-1.26511	Down	-18.726	5.32e-46	4.17e-45	TRUE	6
Group_86	-0.699241	Down	-9.83854	7.42e-19	2.26e-18	TRUE	6
PG 32:1	-3.59458	Down	-21.1168	1.44e-52	1.43e-51	TRUE	6
Group_105	0.414672	Up	3.98452	0.000103512	0.000156582	TRUE	7
Group_106	0.491325	Up	4.52419	1.21e-05	1.96e-05	TRUE	7
Group_111	-0.347272	Down	-5.21366	4.77e-07	8.36e-07	TRUE	7
Group_113	-0.0345309	Down	-0.451925	0.651818	0.68395	FALSE	7
Group_128	0.248676	Up	2.93708	0.00376959	0.00503739	TRUE	7
Group_129	0.309669	Up	4.03246	8.08e-05	0.000124142	TRUE	7
Group_130	0.576567	Up	7.67322	9.95e-13	2.26e-12	TRUE	7
Group_140	0.131706	Up	1.58114	0.115733	0.135249	FALSE	7
Group_20	1.72999	Up	18.3352	7.45e-44	5.55e-43	TRUE	7
Group_22	1.7352	Up	17.9309	7.41e-42	5.02e-41	TRUE	7
Group_37	1.0654	Up	10.0637	1.86e-19	6.03e-19	TRUE	7
Group_42	-4.96646	Down	-41.0358	8.77e-96	4.36e-94	TRUE	7
Group_52	1.79362	Up	10.9653	6.81e-22	2.39e-21	TRUE	7
Group_53	0.895894	Up	10.9125	7.12e-22	2.47e-21	TRUE	7
Group_6	2.94231	Up	42.8395	4.75e-88	1.77e-86	TRUE	7
Group_65	0.681252	Up	3.46198	0.000657255	0.000950786	TRUE	7
Group_68	1.66038	Up	25.125	5.4e-55	5.55e-54	TRUE	7
Group_75	1.05275	Up	9.58217	4.64e-18	1.38e-17	TRUE	7
Group_80	0.267604	Up	3.93367	0.000120444	0.000180363	TRUE	7
Group_83	0.155236	Up	1.96652	0.0507406	0.0619701	FALSE	7
Group_84	0.879921	Up	9.64362	6.16e-18	1.82e-17	TRUE	7
Group_85	0.693169	Up	9.82977	6.25e-18	1.83e-17	TRUE	7
Group_9	2.78359	Up	37.059	6.91e-79	1.37e-77	TRUE	7
Group_93	1.17794	Up	15.8883	2.3e-36	1.29e-35	TRUE	7
Group_94	1.31676	Up	15.8641	2.65e-36	1.46e-35	TRUE	7
PA 34:2	0.653478	Up	8.7153	1.3e-15	3.34e-15	TRUE	7
PA 36:4	1.69896	Up	16.7096	4.4e-37	2.62e-36	TRUE	7
PC 35:6	0.537921	Up	5.92117	1.46e-08	2.72e-08	TRUE	7
PC 40:10	0.269654	Up	4.63907	6.26e-06	1.03e-05	TRUE	7
PE 36:6	0.510405	Up	3.40901	0.000801734	0.00114314	TRUE	7
PE 38:3	1.44482	Up	17.7397	8.23e-43	5.84e-42	TRUE	7
PE 42:10	-1.32418	Down	-8.78418	8.33e-16	2.18e-15	TRUE	7
Plasmenyl-PC 36:5	0.696365	Up	7.8584	2.39e-13	5.6e-13	TRUE	7
Plasmenyl-PC 37:2	1.4782	Up	16.5715	2.13e-37	1.29e-36	TRUE	7
Plasmenyl-PE 36:2	0.929371	Up	11.0263	4.92e-21	1.63e-20	TRUE	7
PS 36:1	0.290623	Up	2.76084	0.00639306	0.00835585	TRUE	7
PS 38:4	2.35788	Up	14.5785	1.28e-32	6.36e-32	TRUE	7
PS 40:5	1.02564	Up	5.51782	1.08e-07	1.92e-07	TRUE	7
Group_101	0.131063	Up	1.23573	0.218238	0.245415	FALSE	8
Group_103	0.867657	Up	12.3392	1.53e-24	5.94e-24	TRUE	8
Group_107	0.393885	Up	5.0113	1.34e-06	2.27e-06	TRUE	8
Group_11	3.99021	Up	33.2748	6.03e-84	1.5e-82	TRUE	8
Group_131	0.918805	Up	6.85119	1.1e-10	2.23e-10	TRUE	8
Group_141	0.244096	Up	1.72878	0.0853787	0.100964	FALSE	8
Group_2	2.98937	Up	27.2936	6.64e-64	8.6e-63	TRUE	8
Group_26	0.105802	Up	2.31087	0.0219088	0.0281415	TRUE	8
Group_69	1.67377	Up	20.3291	3.23e-48	2.68e-47	TRUE	8
Group_81	0.762379	Up	11.2819	3.51e-23	1.28e-22	TRUE	8
Group_92	1.50961	Up	13.8102	4.9e-31	2.28e-30	TRUE	8
Group_95	-0.100056	Down	-1.17975	0.239495	0.266304	FALSE	8
Group_96	0.630683	Up	5.66845	4.89e-08	8.95e-08	TRUE	8
Group_97	0.406758	Up	4.59177	7.71e-06	1.26e-05	TRUE	8
TG 56:0	-0.0210375	Down	-0.110013	0.912507	0.924922	FALSE	8
TG 62:1	-1.74941	Down	-8.15399	3.61e-14	8.74e-14	TRUE	8
Unknown 20:4 Cholesteryl ester; [M+NH4]+@10.60	0.186681	Up	2.84249	0.00493121	0.00650222	TRUE	8
16:1 Cholesteryl ester	0.02827	Up	0.3536	0.724016	0.754344	FALSE	9
18:1 Cholesteryl ester	-0.797104	Down	-18.5467	1.23e-45	9.37e-45	TRUE	9
18:2 Cholesteryl ester	-0.544593	Down	-12.2853	7.99e-26	3.13e-25	TRUE	9
20:3 Cholesteryl ester	-0.610627	Down	-12.5521	7.49e-27	3.01e-26	TRUE	9
GlcCer[NS] 42:1	-0.89136	Down	-15.0461	6.71e-35	3.51e-34	TRUE	9
GlcCer[NS] 42:2	-0.0414952	Down	-0.786209	0.432755	0.46725	FALSE	9
Group_124	-1.01996	Down	-12.3598	3.38e-26	1.34e-25	TRUE	9
Group_19	1.83509	Up	19.7838	2.8e-49	2.45e-48	TRUE	9
Group_21	1.30114	Up	16.1954	3.78e-35	2.01e-34	TRUE	9
Group_43	-3.34511	Down	-37.6603	4.26e-87	1.41e-85	TRUE	9
Group_45	-2.1374	Down	-36.3978	5.54e-86	1.65e-84	TRUE	9
Group_56	-1.38172	Down	-22.9632	2.06e-57	2.36e-56	TRUE	9
Group_70	-0.486487	Down	-5.34492	2.62e-07	4.62e-07	TRUE	9
Group_72	-1.108	Down	-17.5688	1.19e-42	8.28e-42	TRUE	9
Group_90	0.00166381	Up	0.0217766	0.982648	0.985957	FALSE	9
PC 32:3	2.85347	Up	20.4968	3.02e-48	2.57e-47	TRUE	9
PC 34:3	-0.312757	Down	-4.03281	8.37e-05	0.000127929	TRUE	9
PC 36:0	-0.547373	Down	-8.39481	8.27e-15	2.05e-14	TRUE	9
TG 53:4	2.10896	Up	10.1248	3.78e-19	1.17e-18	TRUE	9
Unknown 18:3 Cholesteryl ester; [M+NH4]+@10.50	-0.356198	Down	-5.12574	6.94e-07	1.2e-06	TRUE	9
Cer[NS] 38:2	0.0874426	Up	1.1872	0.23678	0.264271	FALSE	10
Cer[NS] 40:1	0.703294	Up	9.43313	1.8e-17	5.05e-17	TRUE	10
Group_17	1.0642	Up	16.3539	1.34e-36	7.66e-36	TRUE	10
Group_67	1.36627	Up	25.2495	8.63e-60	1.07e-58	TRUE	10
Group_73	0.666986	Up	10.9049	1.45e-21	4.95e-21	TRUE	10
Group_79	0.231275	Up	4.19247	4.2e-05	6.52e-05	TRUE	10
18:3 Cholesteryl ester	2.18838	Up	9.26934	4.21e-17	1.17e-16	TRUE	11
Group_126	1.24641	Up	4.27876	3.18e-05	4.98e-05	TRUE	11
Group_38	0.290892	Up	3.02185	0.00283812	0.00384437	TRUE	11
Group_64	0.363215	Up	3.5339	0.000511989	0.000747906	TRUE	11
PC 44:1	0.366301	Up	2.25862	0.0251055	0.0319719	TRUE	11
Plasmenyl-PC 44:2	0.359705	Up	0.732306	0.464893	0.500138	FALSE	11
PS 34:0	-0.44156	Down	-1.29228	0.19776	0.224933	FALSE	11
Unknown PC 34:3; [M+H]+@4.27	1.48226	Up	6.38003	1.17e-09	2.28e-09	TRUE	11
Group_100	-0.962622	Down	-6.50287	8.23e-10	1.62e-09	TRUE	12
Group_121	-1.28345	Down	-8.99638	1.68e-16	4.56e-16	TRUE	12
Group_122	-1.25571	Down	-8.14266	1.91e-13	4.51e-13	TRUE	12
Group_145	-0.392985	Down	-2.15341	0.0326547	0.0410595	TRUE	12
Group_98	-2.06562	Down	-12.2229	2.27e-24	8.66e-24	TRUE	12
PC 26:0	0.912206	Up	5.93474	1.35e-08	2.54e-08	TRUE	12
Cer[NS] 34:1	-0.0796988	Down	-1.02816	0.305374	0.335799	FALSE	13
DG 30:0	-0.47823	Down	-2.98409	0.00319822	0.00431254	TRUE	13
DG 32:0	-0.0229291	Down	-0.180964	0.856578	0.880208	FALSE	13
DG 33:0	-1.41137	Down	-11.6652	6.14e-24	2.31e-23	TRUE	13
Group_62	-0.344841	Down	-5.63091	5.91e-08	1.07e-07	TRUE	13
Group_99	-0.592627	Down	-5.78731	2.77e-08	5.12e-08	TRUE	13
TG 51:0	0.365948	Up	3.52592	0.000538944	0.00078344	TRUE	13
Group_116	-0.611355	Down	-12.6457	2.06e-27	8.54e-27	TRUE	14
Group_137	-0.377811	Down	-6.50537	5.87e-10	1.17e-09	TRUE	14
Group_49	-0.904743	Down	-19.0535	2.32e-46	1.87e-45	TRUE	14
Group_63	-0.292594	Down	-5.10859	7.63e-07	1.31e-06	TRUE	14
PC 37:6	-0.14213	Down	-2.04991	0.0416528	0.0519353	FALSE	14
PE 39:6	-0.278693	Down	-3.20955	0.00154838	0.00215615	TRUE	14
Group_120	0.143175	Up	0.668736	0.504483	0.535462	FALSE	15
Group_136	-1.77051	Down	-6.93369	5.39e-11	1.12e-10	TRUE	15
LysoPC 22:0	0.3282	Up	1.04966	0.295183	0.325795	FALSE	15
LysoPE 18:3	0.0745323	Up	0.250524	0.802436	0.827425	FALSE	15
PE 35:1	-0.264152	Down	-1.51118	0.13229	0.1528	FALSE	15
Plasmenyl-PC 30:0	-0.974766	Down	-3.23404	0.00143112	0.00201167	TRUE	15
Plasmenyl-PC 34:2	-0.139732	Down	-0.99698	0.320124	0.34944	FALSE	15
Plasmenyl-PC 34:3	-0.344964	Down	-4.3616	2.05e-05	3.27e-05	TRUE	15
22:4 Cholesteryl ester	-0.22818	Down	-3.07368	0.00240578	0.00328863	TRUE	16
GlcCer[NS] 34:1	0.513182	Up	8.2155	5.37e-14	1.28e-13	TRUE	16
GlcCer[NS] 40:1	0.134887	Up	1.95575	0.0520165	0.0632691	FALSE	16
GlcCer[NS] 41:3	0.140175	Up	0.70968	0.478825	0.511433	FALSE	16
Group_10	3.37774	Up	64.0637	2.87e-113	4.28e-111	TRUE	16
Group_139	-0.404778	Down	-8.1706	4.78e-14	1.15e-13	TRUE	16
Group_142	-0.570353	Down	-8.73551	8.91e-16	2.31e-15	TRUE	16
Group_23	1.02877	Up	18.1747	1.49e-43	1.08e-42	TRUE	16
Group_27	0.13258	Up	2.24466	0.0258937	0.0328355	TRUE	16
Group_30	-0.816001	Down	-12.8179	1.39e-27	5.82e-27	TRUE	16
Group_57	-1.04684	Down	-21.0366	1.79e-51	1.67e-50	TRUE	16
Group_58	-1.43115	Down	-26.9203	7.92e-69	1.12e-67	TRUE	16
Group_76	-0.132012	Down	-1.73009	0.0852471	0.100964	FALSE	16
Group_78	-0.219086	Down	-2.15657	0.03235	0.0408487	TRUE	16
Group_87	-0.688939	Down	-9.95999	3.01e-19	9.44e-19	TRUE	16
Group_89	0.000324695	Up	0.00465145	0.996293	0.996293	FALSE	16
PC 42:2	-0.75326	Down	-2.10752	0.0363065	0.0454594	TRUE	16
Plasmenyl-PC 36:0	-0.318192	Down	-4.45918	1.4e-05	2.26e-05	TRUE	16
Plasmenyl-PC 36:6	0.285121	Up	3.79709	0.000193185	0.000287846	TRUE	16
Plasmenyl-PC 39:6	-0.0153626	Down	-0.176647	0.859962	0.880648	FALSE	16
Plasmenyl-PC 40:2	-0.257365	Down	-3.10233	0.00219515	0.0030285	TRUE	16
Plasmenyl-PE 36:6	-0.443192	Down	-4.07779	6.66e-05	0.000102905	TRUE	16
Plasmenyl-PE 37:4	-0.846658	Down	-11.483	1.31e-23	4.9e-23	TRUE	16
Plasmenyl-PE 38:6	0.00859499	Up	0.142891	0.886519	0.904735	FALSE	16
Plasmenyl-PE 40:6	-1.02596	Down	-15.4358	8.24e-36	4.47e-35	TRUE	16
SM 30:0	0.25242	Up	2.33586	0.0204701	0.0264073	TRUE	16
SM 33:1	-0.434836	Down	-7.21823	1.09e-11	2.4e-11	TRUE	16
SM 34:1	0.141603	Up	3.54932	0.000498711	0.000732098	TRUE	16
SM 38:0	-0.599175	Down	-10.0243	2.2e-19	6.97e-19	TRUE	16
SM 40:1	-0.583804	Down	-10.0424	1.99e-19	6.37e-19	TRUE	16
SM 41:1	0.450076	Up	7.84075	6.61e-13	1.53e-12	TRUE	16
22:6 Cholesteryl ester	0.423913	Up	5.55893	8.45e-08	1.52e-07	TRUE	17
DG 34:3	1.07582	Up	9.27229	4.99e-17	1.38e-16	TRUE	17
DG 38:6	-0.0324665	Down	-0.314501	0.753465	0.779627	FALSE	17
DG 40:7	-0.289713	Down	-2.42335	0.0162785	0.0210912	TRUE	17
DG 40:8	-1.98895	Down	-13.3095	3.8e-29	1.72e-28	TRUE	17
Group_102	0.144821	Up	1.66107	0.0983175	0.115805	FALSE	17
Group_104	0.471883	Up	4.93838	1.91e-06	3.21e-06	TRUE	17
Group_110	-0.607423	Down	-7.17426	1.36e-11	2.95e-11	TRUE	17
Group_112	-0.69907	Down	-7.26722	7.81e-12	1.72e-11	TRUE	17
Group_114	-0.261016	Down	-3.42988	0.000730762	0.00105201	TRUE	17
Group_115	-1.02051	Down	-10.7293	2.57e-21	8.71e-21	TRUE	17
Group_138	-0.650378	Down	-6.0315	8.39e-09	1.58e-08	TRUE	17
Group_146	0.517402	Up	7.10093	4.63e-11	9.71e-11	TRUE	17
Group_147	0.13059	Up	1.73713	0.0839703	0.100093	FALSE	17
Group_51	-1.12478	Down	-20.5552	3.39e-51	3.07e-50	TRUE	17
Group_59	-2.63069	Down	-26.6461	1.05e-67	1.43e-66	TRUE	17
Group_61	-0.868221	Down	-11.1882	8.16e-23	2.93e-22	TRUE	17
Group_91	-0.367762	Down	-2.96386	0.00342663	0.00459971	TRUE	17
Plasmenyl-PE 32:0	0.101856	Up	1.38198	0.168526	0.193879	FALSE	17
SM 42:7	-0.211132	Down	-2.45178	0.0150682	0.0196084	TRUE	17
SM 44:5	-0.0500033	Down	-0.49182	0.623474	0.65652	FALSE	17
TG 51:3	1.12754	Up	6.55326	5.36e-10	1.07e-09	TRUE	17
TG 52:3	0.256453	Up	7.50684	2.86e-12	6.4e-12	TRUE	17
TG 53:5	-0.106148	Down	-1.38074	0.169156	0.193879	FALSE	17
TG 62:14	0.416504	Up	2.28501	0.0234084	0.0299386	TRUE	17
Group_117	0.255673	Up	3.71603	0.000261365	0.000387497	TRUE	18
Group_118	-0.745567	Down	-10.9787	3.95e-22	1.4e-21	TRUE	18
Group_119	0.11151	Up	1.5207	0.129913	0.151227	FALSE	18
Group_39	-1.71578	Down	-17.9074	1.85e-41	1.22e-40	TRUE	18
Group_44	-1.99242	Down	-36.2197	9.84e-86	2.66e-84	TRUE	18
Group_46	-2.06328	Down	-33.3512	3.81e-81	8.11e-80	TRUE	18
Group_54	-0.134315	Down	-1.84061	0.0671958	0.0810702	FALSE	18
Group_55	-0.0751213	Down	-1.22115	0.223497	0.250384	FALSE	18
LysoPC 22:6	0.596597	Up	7.64856	8.29e-13	1.9e-12	TRUE	18
LysoPE 18:0	-1.35548	Down	-21.1109	6.7e-52	6.44e-51	TRUE	18
LysoPE 20:3	-0.615653	Down	-6.95536	5.36e-11	1.12e-10	TRUE	18
LysoPE 20:4	0.314041	Up	3.93265	0.000115288	0.000173514	TRUE	18
Cer[EODS] 51:3	-1.51859	Down	-8.19193	3.22e-14	7.85e-14	TRUE	19
Cer[NDS] 38:0	-0.915877	Down	-12.5676	5.49e-27	2.24e-26	TRUE	19
DG 42:10	-0.999422	Down	-10.2131	7.86e-20	2.57e-19	TRUE	19
FAHFA 42:4	1.08102	Up	8.26893	1.8e-14	4.43e-14	TRUE	19
FFA(16:0)	0.465912	Up	16.7386	4.62e-40	2.99e-39	TRUE	19
FFA(18:2)	-0.713751	Down	-7.09299	2.23e-11	4.75e-11	TRUE	19
Group_1	3.98087	Up	52.44	7.74e-111	7.69e-109	TRUE	19
Group_12	0.927416	Up	9.35854	1.52e-17	4.33e-17	TRUE	19
Group_13	0.305784	Up	6.97941	4.24e-11	8.96e-11	TRUE	19
Group_14	-0.292187	Down	-2.87376	0.00453117	0.00602807	TRUE	19
Group_15	-0.235468	Down	-3.09751	0.00223565	0.00307016	TRUE	19
Group_16	-1.19765	Down	-9.48573	7.19e-18	2.08e-17	TRUE	19
Group_18	0.613274	Up	14.7086	1.17e-33	6.03e-33	TRUE	19
Group_24	0.0841827	Up	0.978298	0.329086	0.357911	FALSE	19
Group_25	0.0607653	Up	0.888683	0.375233	0.406616	FALSE	19
Group_29	-1.08438	Down	-13.1648	6.28e-29	2.8e-28	TRUE	19
Group_3	2.36233	Up	32.9022	6.76e-83	1.55e-81	TRUE	19
Group_34	-0.257314	Down	-3.41398	0.000772723	0.00110707	TRUE	19
Group_48	-1.22405	Down	-16.5641	1.39e-39	8.83e-39	TRUE	19
Unknown FAHFA 38:4; [M-H]-@1.65	-3.03819	Down	-23.1598	2.28e-56	2.51e-55	TRUE	19
Group_40	-2.32663	Down	-22.5185	1.25e-55	1.33e-54	TRUE	20
Group_47	-2.18773	Down	-46.3265	3.77e-106	2.25e-104	TRUE	20
Group_5	3.6651	Up	51.7533	1.18e-110	8.76e-109	TRUE	20
Group_77	-0.0907179	Down	-1.51196	0.132094	0.1528	FALSE	20
Group_8	3.31719	Up	56.6098	5.65e-122	1.68e-119	TRUE	20
Group_82	0.563996	Up	9.35971	1.52e-17	4.33e-17	TRUE	20
PC 40:8	-0.31729	Down	-6.17224	3.59e-09	6.81e-09	TRUE	20
PC 42:7	-0.79223	Down	-10.5484	4.88e-21	1.63e-20	TRUE	20
Plasmenyl-PC 42:5	-0.349021	Down	-4.8555	2.39e-06	4e-06	TRUE	20
TG 53:0	-0.409588	Down	-4.71739	4.47e-06	7.4e-06	TRUE	20
18:0 Cholesteryl ester	0.0096645	Up	0.128983	0.8975	0.912816	FALSE	NA
Acylcarnitine 16:0	-0.955355	Down	-14.038	8.99e-32	4.39e-31	TRUE	NA
Acylcarnitine 18:0	-0.364724	Down	-5.0397	1.03e-06	1.75e-06	TRUE	NA
Cer[NP] 41:0	-0.678938	Down	-5.7253	3.66e-08	6.74e-08	TRUE	NA
Cer[NS] 33:1	0.00430206	Up	0.0795629	0.936669	0.946195	FALSE	NA
DG 38:0	0.0886621	Up	0.667979	0.504916	0.535462	FALSE	NA
FAHFA 36:0	-0.224654	Down	-4.33939	2.25e-05	3.55e-05	TRUE	NA
Group_28	-0.76829	Down	-8.52556	3.5e-15	8.85e-15	TRUE	NA
Group_32	-0.494607	Down	-4.58353	8.4e-06	1.37e-05	TRUE	NA
Group_35	0.586015	Up	7.80985	3.28e-13	7.64e-13	TRUE	NA
Group_41	-2.18053	Down	-36.9798	3.26e-89	1.39e-87	TRUE	NA
Group_66	0.190185	Up	1.96968	0.0502318	0.0616011	FALSE	NA
LysoPE 24:0	0.586975	Up	6.42821	9.28e-10	1.82e-09	TRUE	NA
MG 26:4	0.294727	Up	4.35524	2.11e-05	3.34e-05	TRUE	NA
PA 36:5	0.957023	Up	6.22031	2.93e-09	5.67e-09	TRUE	NA
PA 38:6	-0.216259	Down	-1.89836	0.0591055	0.0715994	FALSE	NA
PC 38:3	-0.131922	Down	-2.81253	0.00544509	0.00714818	TRUE	NA
PE 33:0	0.0311603	Up	0.350268	0.726499	0.754344	FALSE	NA
PE 35:0	0.00789545	Up	0.0642387	0.948844	0.955255	FALSE	NA
PE 40:2	-0.904494	Down	-7.26453	7.77e-12	1.72e-11	TRUE	NA
PI 36:1	6.1941	Up	37.888	1.02e-71	1.69e-70	TRUE	NA
Plasmenyl-PE 42:4	-0.629139	Down	-7.51689	1.74e-12	3.94e-12	TRUE	NA
SM 29:1	0.418529	Up	3.14648	0.00195039	0.00270333	TRUE	NA
Unknown Cer[NS] 34:1; [M+H]+@5.85	-0.30115	Down	-3.68433	0.000296069	0.000436776	TRUE	NA
Unknown PC 36:4; [M+H]+@4.42	0.488992	Up	1.28083	0.201728	0.228574	FALSE	NA

## Sheet: NetGSA results
Subnetwork	Nodes	Edges	DE nodes	DE edges	NetGSA p-value	NetGSA adjusted p-value
S1	6	6	6	5	1.41853e-94	2.83707e-93
S2	7	8	5	7	2.73112e-51	2.73112e-50
S3	6	5	6	4	2.19451e-46	1.463e-45
S4	24	40	18	24	3.11123e-39	1.55562e-38
S5	10	13	5	11	1.27438e-36	5.09753e-36
S6	6	7	6	4	2.02411e-35	6.74705e-35
S7	38	64	35	33	5.28522e-31	1.51006e-30
S8	17	26	13	10	2.37574e-28	5.93935e-28
S9	20	28	17	16	9.63239e-27	2.14053e-26
S10	6	8	5	2	1.70109e-22	3.40218e-22
S11	8	7	6	5	1.00433e-20	1.82605e-20
S12	6	8	6	5	1.5014e-17	2.50233e-17
S13	7	7	5	5	1.5105e-13	2.32385e-13
S14	6	9	5	3	1.63933e-12	2.3419e-12
S15	8	8	3	5	7.58014e-09	1.01069e-08
S16	31	49	25	27	9.15245e-07	1.14406e-06
S17	25	39	19	19	0.000647643	0.000761932
S18	12	21	9	5	0.000841193	0.000934659
S19	20	27	18	9	0.0292592	0.0307991
S20	10	11	9	7	0.0520155	0.0520155
