# Supplementary material for: Application of Differential Network Enrichment Analysis for Deciphering Metabolic Alterations
Source: Metabolites. 2020 Nov 24;10(12):479. doi: 10.3390/metabo10120479 (PMC7761243; doi:10.3390/metabo10120479)
Supplement: Supplementary file 1 [file metabolites-10-00479-s001.zip › TableS4.xlsx]

## Sheet: Legends
Supplementary Table S4: M3-CB Filigree analysis from the MMIP lipidomics data
aggregated_node_assignments	Details the feature-aggregation results from Filigree. The first column contains individual lipids while the second column indicates their assignment to aggregated feature groups. Lipids not part of aggregated features are denoted by their name. The third column shows the lipid class that each lipid belongs to.
Edgelist output	Each row represents an edge between a pair of metabolites based on their partial correlation. An edge can either be differential (present in either M3 or CB) or it can be non-differential (present in both groups)
Nodelist output	Information about the differential status of each metabolite and their subnetwork assignment
NetGSA results	NetGSA output of the subnetworks, with information on the number of nodes and edges in each subnetwork and their statistical significance
Rank1_frequency_group_lasso	Histogram depicting number of times M3-CB Filigree subnetworks are top-ranked for their association with infant birthweight by group lasso regression

## Sheet: aggregated_node_assignments
Feature	Agrregate_node_assignment	Lipid Class
16:0 Cholesteryl ester	16:0 Cholesteryl ester	CE
18:1 Cholesteryl ester	18:1 Cholesteryl ester	CE
18:2 Cholesteryl ester	18:2 Cholesteryl ester	CE
18:3 Cholesteryl ester	18:3 Cholesteryl ester	CE
20:4 Cholesteryl ester	20:4 Cholesteryl ester	CE
20:5 Cholesteryl ester	20:5 Cholesteryl ester	CE
Acylcarnitine 24:0	Acylcarnitine 24:0	AC
Acylcarnitine 26:0	Acylcarnitine 26:0	AC
Cer[EODS] 53:0	Cer[EODS] 53:0	Cer
Cer[NDS] 34:0	Cer[NDS] 34:0	Cer
Cer[NDS] 36:0	Cer[NDS] 36:0	Cer
Cer[NDS] 41:0	Cer[NDS] 41:0	Cer
Cer[NDS] 42:0	Cer[NDS] 42:0	Cer
Cer[NP] 42:1	Cer[NP] 42:1	Cer
Cer[NS] 33:1	Cer[NS] 33:1	Cer
Cer[NS] 33:4	Cer[NS] 33:4	Cer
Cer[NS] 36:2	Cer[NS] 36:2	Cer
Cer[NS] 37:1	Cer[NS] 37:1	Cer
Cer[NS] 37:4	Cer[NS] 37:4	Cer
Cer[NS] 40:1	Cer[NS] 40:1	Cer
Cer[NS] 43:1	Cer[NS] 43:1	Cer
Cer[NS] 44:1	Cer[NS] 44:1	Cer
DG 33:0	DG 33:0	DG
DG 34:0	DG 34:0	DG
DG 36:2	DG 36:2	DG
DG 38:0	DG 38:0	DG
DG 38:1	DG 38:1	DG
DG 38:5	DG 38:5	DG
DG 42:10	DG 42:10	DG
FAHFA 36:0	FAHFA 36:0	FAHFA
FAHFA 36:4	FAHFA 36:4	FAHFA
FAHFA 38:3	FAHFA 38:3	FAHFA
FAHFA 39:3	FAHFA 39:3	FAHFA
FAHFA 42:3	FAHFA 42:3	FAHFA
FAHFA 44:11	FAHFA 44:11	FAHFA
FFA(20:0)	FFA(20:0)	FFA
FFA(20:1)	FFA(20:1)	FFA
FFA(20:4) Arachidonic acid	FFA(20:4) Arachidonic acid	FFA
FFA(22:0)	FFA(22:0)	FFA
FFA(24:0)	FFA(24:0)	FFA
FFA(24:3)	FFA(24:3)	FFA
GlcCer[NS] 32:1	GlcCer[NS] 32:1	GlcCer
GlcCer[NS] 38:1	GlcCer[NS] 38:1	GlcCer
GlcCer[NS] 40:1	GlcCer[NS] 40:1	GlcCer
GlcCer[NS] 41:2	GlcCer[NS] 41:2	GlcCer
GlcCer[NS] 41:3	GlcCer[NS] 41:3	GlcCer
GlcCer[NS] 42:1	GlcCer[NS] 42:1	GlcCer
GlcCer[NS] 43:1	GlcCer[NS] 43:1	GlcCer
LysoPC 16:0	LysoPC 16:0	LPC
LysoPC 18:3	LysoPC 18:3	LPC
LysoPC 22:0	LysoPC 22:0	LPC
LysoPC 26:0	LysoPC 26:0	LPC
LysoPC 26:4	LysoPC 26:4	LPC
LysoPE 16:0	LysoPE 16:0	LPE
LysoPE 18:0	LysoPE 18:0	LPE
LysoPE 18:1	LysoPE 18:1	LPE
LysoPE 20:3	LysoPE 20:3	LPE
LysoPE 20:4	LysoPE 20:4	LPE
LysoPE 22:5	LysoPE 22:5	LPE
LysoPE 22:6	LysoPE 22:6	LPE
MG 26:4	MG 26:4	MG
PA 36:5	PA 36:5	PA
PC 34:0	PC 34:0	PC
PC 34:1	PC 34:1	PC
PC 34:5	PC 34:5	PC
PC 35:6	PC 35:6	PC
PC 36:3	PC 36:3	PC
PC 38:4	PC 38:4	PC
PC 38:5	PC 38:5	PC
PC 42:7	PC 42:7	PC
PC 44:3	PC 44:3	PC
PE 32:0	PE 32:0	PE
PE 33:0	PE 33:0	PE
PE 35:0	PE 35:0	PE
PE 35:1	PE 35:1	PE
PE 37:2	PE 37:2	PE
PE 40:4	PE 40:4	PE
PE 40:8	PE 40:8	PE
PE 42:10	PE 42:10	PE
PG 33:0	PG 33:0	PG
PG 34:0	PG 34:0	PG
PG 34:2	PG 34:2	PG
PG 36:0	PG 36:0	PG
PG 36:2	PG 36:2	PG
PI 36:1	PI 36:1	PI
PI 38:3	PI 38:3	PI
PI 40:5	PI 40:5	PI
Plasmenyl-PC 26:0	Plasmenyl-PC 26:0	Plasmenyl-PC
Plasmenyl-PC 34:1	Plasmenyl-PC 34:1	Plasmenyl-PC
Plasmenyl-PC 34:3	Plasmenyl-PC 34:3	Plasmenyl-PC
Plasmenyl-PC 35:1	Plasmenyl-PC 35:1	Plasmenyl-PC
Plasmenyl-PC 35:2	Plasmenyl-PC 35:2	Plasmenyl-PC
Plasmenyl-PC 36:1	Plasmenyl-PC 36:1	Plasmenyl-PC
Plasmenyl-PC 37:3	Plasmenyl-PC 37:3	Plasmenyl-PC
Plasmenyl-PC 37:6	Plasmenyl-PC 37:6	Plasmenyl-PC
Plasmenyl-PC 40:5	Plasmenyl-PC 40:5	Plasmenyl-PC
Plasmenyl-PC 42:0	Plasmenyl-PC 42:0	Plasmenyl-PC
Plasmenyl-PC 42:1	Plasmenyl-PC 42:1	Plasmenyl-PC
Plasmenyl-PC 42:2	Plasmenyl-PC 42:2	Plasmenyl-PC
Plasmenyl-PC 42:3	Plasmenyl-PC 42:3	Plasmenyl-PC
Plasmenyl-PC 44:2	Plasmenyl-PC 44:2	Plasmenyl-PC
Plasmenyl-PE 32:0	Plasmenyl-PE 32:0	Plasmenyl-PE
Plasmenyl-PE 34:4	Plasmenyl-PE 34:4	Plasmenyl-PE
Plasmenyl-PE 35:2	Plasmenyl-PE 35:2	Plasmenyl-PE
Plasmenyl-PE 37:6	Plasmenyl-PE 37:6	Plasmenyl-PE
Plasmenyl-PE 38:4	Plasmenyl-PE 38:4	Plasmenyl-PE
Plasmenyl-PE 38:6	Plasmenyl-PE 38:6	Plasmenyl-PE
Plasmenyl-PE 40:3	Plasmenyl-PE 40:3	Plasmenyl-PE
Plasmenyl-PE 42:4	Plasmenyl-PE 42:4	Plasmenyl-PE
PS 34:0	PS 34:0	PS
PS 36:1	PS 36:1	PS
PS 38:4	PS 38:4	PS
PS 40:5	PS 40:5	PS
SM 33:1	SM 33:1	SM
SM 34:1	SM 34:1	SM
SM 35:1	SM 35:1	SM
SM 38:5	SM 38:5	SM
SM 41:2	SM 41:2	SM
SM 42:2	SM 42:2	SM
SM 44:1	SM 44:1	SM
SM 44:4	SM 44:4	SM
TG 38:0	TG 38:0	TG
TG 51:0	TG 51:0	TG
TG 53:0	TG 53:0	TG
TG 58:10	TG 58:10	TG
TG 62:12	TG 62:12	TG
Unknown 18:3 Cholesteryl ester; [M+NH4]+@10.50	Unknown 18:3 Cholesteryl ester; [M+NH4]+@10.50	CE
Unknown PC 31:1; [M+H]+@6.78	Unknown PC 31:1; [M+H]+@6.78	PC
Unknown PC 36:5; [M+Hac-H]-@5.63	Unknown PC 36:5; [M+Hac-H]-@5.63	PC
Unknown PC 37:4; [M+H]+@7.36	Unknown PC 37:4; [M+H]+@7.36	PC
Unknown Plasmenyl-PC 34:3; [M+H]+@4.32	Unknown Plasmenyl-PC 34:3; [M+H]+@4.32	Plasmenyl-PC
Unknown Plasmenyl-PC 40:6; [M+H]+@7.01	Unknown Plasmenyl-PC 40:6; [M+H]+@7.01	Plasmenyl-PC
FAHFA 35:0	Group_1	FAHFA
Unknown FAHFA 38:3; [M-H]-@2.23	Group_1	FAHFA
FFA(16:0)	Group_2	FFA
FFA(18:0)	Group_2	FFA
FFA(22:1)	Group_2	FFA
FFA(24:1)	Group_2	FFA
FAHFA 36:1	Group_3	FAHFA
FAHFA 38:6	Group_3	FAHFA
FAHFA 40:4	Group_3	FAHFA
Unknown FAHFA 36:3; [M-H]-@2.42	Group_3	FAHFA
Unknown FAHFA 38:4; [M-H]-@1.65	Group_3	FAHFA
FFA(18:1)	Group_4	FFA
FFA(18:2)	Group_4	FFA
FFA(22:2)	Group_4	FFA
Cer[AS] 41:1	Group_5	Cer
Cer[AS] 42:2	Group_5	Cer
Cer[NDS] 40:0	Group_5	Cer
Cer[NP] 41:0	Group_5	Cer
Cer[NP] 42:0	Group_5	Cer
Cer[NS] 34:2	Group_5	Cer
Cer[NS] 39:2	Group_5	Cer
Cer[NS] 41:3	Group_5	Cer
FAHFA 38:2	Group_6	FAHFA
FAHFA 42:4	Group_6	FAHFA
Unknown FAHFA 38:2; [M-H]-@3.13	Group_6	FAHFA
Plasmenyl-PE 34:3	Group_7	Plasmenyl-PE
Plasmenyl-PE 35:1	Group_7	Plasmenyl-PE
Plasmenyl-PE 40:1	Group_7	Plasmenyl-PE
Plasmenyl-PE 40:2	Group_7	Plasmenyl-PE
Plasmenyl-PE 40:5	Group_7	Plasmenyl-PE
SM 30:2	Group_8	SM
SM 42:7	Group_8	SM
FAHFA 31:0	Group_9	FAHFA
FAHFA 32:1	Group_9	FAHFA
FAHFA 34:1	Group_9	FAHFA
FAHFA 34:5	Group_9	FAHFA
FAHFA 35:4	Group_9	FAHFA
FAHFA 32:0	Group_10	FAHFA
FAHFA 33:0	Group_10	FAHFA
FAHFA 35:2	Group_10	FAHFA
FAHFA 36:3	Group_10	FAHFA
FAHFA 38:4	Group_10	FAHFA
FAHFA 40:5	Group_10	FAHFA
FFA(20:2)	Group_11	FFA
FFA(22:3)	Group_11	FFA
FFA(24:2)	Group_11	FFA
FAHFA 40:7	Group_12	FAHFA
FAHFA 42:7	Group_12	FAHFA
PC 32:0	Group_13	PC
PC 42:9	Group_13	PC
Unknown PC 34:1; [M+Hac-H]-@8.83	Group_13	PC
PC 35:5	Group_14	PC
PC 38:3	Group_14	PC
PC 40:4	Group_14	PC
Unknown PC 32:0; [M+H]+@5.44	Group_14	PC
FAHFA 34:4	Group_15	FAHFA
FAHFA 36:2	Group_15	FAHFA
FAHFA 40:3	Group_15	FAHFA
FAHFA 40:6	Group_15	FAHFA
Unknown FAHFA 36:0; [M-H]-@3.15	Group_15	FAHFA
Cer[NP] 38:0	Group_16	Cer
Cer[NS] 42:3	Group_16	Cer
FAHFA 30:2	Group_17	FAHFA
FAHFA 32:3	Group_17	FAHFA
FAHFA 34:2	Group_17	FAHFA
PC 30:2	Group_18	PC
PC 32:3	Group_18	PC
PC 38:7	Group_18	PC
PC 44:1	Group_18	PC
PC 46:4	Group_18	PC
Plasmenyl-PC 36:2	Group_19	Plasmenyl-PC
Plasmenyl-PC 37:2	Group_19	Plasmenyl-PC
Plasmenyl-PC 40:2	Group_19	Plasmenyl-PC
Plasmenyl-PE 32:2	Group_20	Plasmenyl-PE
Plasmenyl-PE 39:4	Group_20	Plasmenyl-PE
SM 29:1	Group_21	SM
SM 35:2	Group_21	SM
SM 43:1	Group_21	SM
SM 43:2	Group_21	SM
PE 38:1	Group_22	PE
Unknown PE 36:3; [M-H]-@5.16	Group_22	PE
Cer[AS] 34:1	Group_23	Cer
Cer[EODS] 51:3	Group_23	Cer
PC 37:0	Group_24	PC
PC 37:2	Group_24	PC
PC 39:5	Group_24	PC
Unknown PC 34:4; [M+H]+@3.44	Group_24	PC
Cer[EODS] 57:2	Group_25	Cer
Cer[NP] 40:0	Group_25	Cer
DG 30:1	Group_26	DG
DG 32:2	Group_26	DG
DG 35:3	Group_26	DG
DG 38:2	Group_26	DG
LysoPC 17:0	Group_27	LPC
LysoPC 20:5	Group_27	LPC
LysoPC 24:0	Group_27	LPC
PC 35:1	Group_28	PC
PC 36:4	Group_28	PC
PC 37:5	Group_28	PC
PC 38:8	Group_28	PC
PC 44:2	Group_28	PC
PE 32:1	Group_29	PE
PE 33:1	Group_29	PE
PE 34:0	Group_29	PE
PE 35:4	Group_29	PE
PE 36:0	Group_29	PE
Plasmenyl-PC 34:0	Group_30	Plasmenyl-PC
Plasmenyl-PC 34:2	Group_30	Plasmenyl-PC
Plasmenyl-PC 34:4	Group_30	Plasmenyl-PC
Plasmenyl-PC 35:0	Group_30	Plasmenyl-PC
Plasmenyl-PC 38:4	Group_30	Plasmenyl-PC
Plasmenyl-PC 40:4	Group_30	Plasmenyl-PC
Plasmenyl-PE 37:2	Group_31	Plasmenyl-PE
Unknown Plasmenyl-PE 36:2; [M-H]-@6.54	Group_31	Plasmenyl-PE
SM 34:0	Group_32	SM
SM 34:3	Group_32	SM
SM 36:0	Group_32	SM
SM 40:3	Group_32	SM
SM 41:0	Group_32	SM
TG 53:1	Group_33	TG
TG 53:4	Group_33	TG
TG 55:1	Group_33	TG
TG 55:2	Group_33	TG
TG 56:1	Group_33	TG
TG 58:1	Group_33	TG
Cer[NDS] 38:0	Group_34	Cer
Cer[NS] 43:3	Group_34	Cer
PE 37:5	Group_35	PE
PE 40:2	Group_35	PE
SM 36:4	Group_36	SM
SM 40:2	Group_36	SM
SM 47:5	Group_36	SM
17:1 Cholesteryl ester	Group_37	CE
18:0 Cholesteryl ester	Group_37	CE
LysoPE 18:3	Group_38	LPE
LysoPE 24:0	Group_38	LPE
SM 38:1	Group_39	SM
SM 41:6	Group_39	SM
Plasmenyl-PC 32:0	Group_40	Plasmenyl-PC
Plasmenyl-PC 40:0	Group_40	Plasmenyl-PC
Plasmenyl-PC 40:3	Group_40	Plasmenyl-PC
Plasmenyl-PC 41:4	Group_40	Plasmenyl-PC
Plasmenyl-PC 43:4	Group_40	Plasmenyl-PC
SM 38:0	Group_41	SM
SM 44:2	Group_41	SM
SM 45:4	Group_41	SM
16:1 Cholesteryl ester	Group_42	CE
22:5 Cholesteryl ester	Group_42	CE
PC 35:4	Group_43	PC
PC 40:8	Group_43	PC
PC 42:10	Group_43	PC
SM 38:4	Group_44	SM
SM 39:2	Group_44	SM
SM 41:3	Group_44	SM
PC 32:2	Group_45	PC
PC 34:4	Group_45	PC
PC 40:3	Group_45	PC
PC 42:6	Group_45	PC
PI 36:2	Group_46	PI
PI 36:3	Group_46	PI
PI 38:4	Group_46	PI
Plasmenyl-PE 37:4	Group_47	Plasmenyl-PE
Plasmenyl-PE 40:6	Group_47	Plasmenyl-PE
SM 32:2	Group_48	SM
SM 34:2	Group_48	SM
SM 42:1	Group_48	SM
SM 42:3	Group_48	SM
PA 36:4	Group_49	PA
PA 38:6	Group_49	PA
PC 24:0	Group_50	PC
PC 33:0	Group_50	PC
PC 33:1	Group_50	PC
PC 34:2	Group_50	PC
PC 35:3	Group_50	PC
PC 37:1	Group_50	PC
PC 40:5	Group_50	PC
PC 42:4	Group_50	PC
Plasmenyl-PC 32:1	Group_51	Plasmenyl-PC
Plasmenyl-PC 37:1	Group_51	Plasmenyl-PC
Plasmenyl-PC 42:6	Group_51	Plasmenyl-PC
Plasmenyl-PC 44:1	Group_51	Plasmenyl-PC
SM 40:0	Group_52	SM
Unknown SM 35:1; [M+H]+@5.61	Group_52	SM
20:3 Cholesteryl ester	Group_53	CE
22:4 Cholesteryl ester	Group_53	CE
PC 40:1	Group_54	PC
PC 44:6	Group_54	PC
Unknown PC 39:4; [M+H]+@6.83	Group_54	PC
22:6 Cholesteryl ester	Group_55	CE
Unknown 20:4 Cholesteryl ester; [M+NH4]+@10.60	Group_55	CE
Acylcarnitine 14:1	Group_56	AC
Acylcarnitine 16:0	Group_56	AC
Acylcarnitine 18:0	Group_56	AC
Acylcarnitine 18:1	Group_56	AC
Acylcarnitine 18:2	Group_56	AC
LysoPC 18:0	Group_57	LPC
LysoPC 20:1	Group_57	LPC
LysoPC 26:1	Group_57	LPC
PC 22:0	Group_58	PC
PC 41:7	Group_58	PC
Plasmenyl-PC 36:3	Group_59	Plasmenyl-PC
Plasmenyl-PC 36:4	Group_59	Plasmenyl-PC
Plasmenyl-PC 39:2	Group_59	Plasmenyl-PC
Plasmenyl-PC 44:6	Group_59	Plasmenyl-PC
SM 36:1	Group_60	SM
SM 36:2	Group_60	SM
SM 38:2	Group_60	SM
SM 40:4	Group_60	SM
SM 42:4	Group_60	SM
PC 38:2	Group_61	PC
PC 40:7	Group_61	PC
Plasmenyl-PE 34:1	Group_62	Plasmenyl-PE
Plasmenyl-PE 38:1	Group_62	Plasmenyl-PE
Plasmenyl-PE 40:4	Group_62	Plasmenyl-PE
PC 36:1	Group_63	PC
PC 40:0	Group_63	PC
SM 30:1	Group_64	SM
SM 32:0	Group_64	SM
SM 32:1	Group_64	SM
SM 33:2	Group_64	SM
SM 36:3	Group_64	SM
Cer[EODS] 49:1	Group_65	Cer
Cer[NDS] 42:1	Group_65	Cer
Cer[NS] 41:1	Group_65	Cer
Cer[NS] 42:1	Group_65	Cer
Cer[NS] 43:2	Group_65	Cer
Unknown Cer[NS] 42:1; [M+H]+@8.71	Group_65	Cer
Cer[NS] 32:1	Group_66	Cer
Unknown Cer[NS] 34:1; [M+H]+@5.85	Group_66	Cer
PC 38:1	Group_67	PC
PC 42:5	Group_67	PC
PI 38:5	Group_68	PI
PI 40:6	Group_68	PI
Plasmenyl-PE 37:5	Group_69	Plasmenyl-PE
Plasmenyl-PE 39:6	Group_69	Plasmenyl-PE
SM 31:1	Group_70	SM
SM 33:0	Group_70	SM
SM 41:1	Group_70	SM
LysoPC 17:1	Group_71	LPC
LysoPC 19:0	Group_71	LPC
LysoPC 19:1	Group_71	LPC
LysoPC 24:1	Group_71	LPC
LysoPC 24:4	Group_71	LPC
LysoPC 26:2	Group_71	LPC
PC 33:3	Group_72	PC
PC 36:0	Group_72	PC
PC 39:7	Group_72	PC
PC 40:9	Group_72	PC
PC 42:11	Group_72	PC
Unknown PC 37:5; [M+H]+@6.07	Group_72	PC
Plasmenyl-PC 24:0	Group_73	Plasmenyl-PC
Plasmenyl-PC 39:6	Group_73	Plasmenyl-PC
Cer[NS] 34:1	Group_74	Cer
Cer[NS] 36:1	Group_74	Cer
Cer[NS] 38:1	Group_74	Cer
Cer[NS] 38:2	Group_74	Cer
Cer[NS] 39:1	Group_74	Cer
Cer[NS] 42:2	Group_74	Cer
PE 34:1	Group_75	PE
PE 34:3	Group_75	PE
PE 37:3	Group_75	PE
PE 37:4	Group_75	PE
Cer[NP] 34:0	Group_76	Cer
Cer[NS] 35:1	Group_76	Cer
PG 32:0	Group_77	PG
PG 32:1	Group_77	PG
Plasmenyl-PC 35:3	Group_78	Plasmenyl-PC
Plasmenyl-PC 36:5	Group_78	Plasmenyl-PC
Plasmenyl-PC 36:6	Group_78	Plasmenyl-PC
Plasmenyl-PC 40:1	Group_78	Plasmenyl-PC
Plasmenyl-PC 45:4	Group_78	Plasmenyl-PC
Unknown Plasmenyl-PC 42:6; [M+H]+@7.07	Group_78	Plasmenyl-PC
Plasmenyl-PC 38:3	Group_79	Plasmenyl-PC
Plasmenyl-PC 44:5	Group_79	Plasmenyl-PC
Unknown Plasmenyl-PC 40:3; [M+H]+@7.45	Group_79	Plasmenyl-PC
Plasmenyl-PE 36:1	Group_80	Plasmenyl-PE
Plasmenyl-PE 38:5	Group_80	Plasmenyl-PE
Cer[NS] 40:2	Group_81	Cer
Cer[NS] 41:2	Group_81	Cer
PE 33:2	Group_82	PE
PE 36:4	Group_82	PE
PE 36:5	Group_82	PE
PE 38:2	Group_82	PE
PE 38:7	Group_82	PE
Plasmenyl-PE 38:2	Group_83	Plasmenyl-PE
Unknown Plasmenyl-PE 37:2; [M-H]-@6.43	Group_83	Plasmenyl-PE
GlcCer[NS] 34:2	Group_84	GlcCer
GlcCer[NS] 42:2	Group_84	GlcCer
Plasmenyl-PE 32:1	Group_85	Plasmenyl-PE
Plasmenyl-PE 35:4	Group_85	Plasmenyl-PE
Plasmenyl-PE 36:6	Group_85	Plasmenyl-PE
SM 28:1	Group_86	SM
SM 35:6	Group_86	SM
SM 40:1	Group_86	SM
SM 43:7	Group_86	SM
GlcCer[NS] 34:1	Group_87	GlcCer
GlcCer[NS] 41:1	Group_87	GlcCer
PI 36:4	Group_88	PI
PI 38:6	Group_88	PI
Plasmenyl-PC 36:0	Group_89	Plasmenyl-PC
Plasmenyl-PC 42:5	Group_89	Plasmenyl-PC
DG 30:0	Group_90	DG
DG 32:0	Group_90	DG
DG 33:1	Group_90	DG
TG 45:1	Group_91	TG
TG 46:3	Group_91	TG
TG 47:2	Group_91	TG
TG 47:3	Group_91	TG
TG 48:4	Group_91	TG
TG 49:2	Group_91	TG
TG 50:0	Group_91	TG
TG 50:1	Group_91	TG
TG 52:0	Group_91	TG
TG 52:1	Group_91	TG
TG 56:2	Group_91	TG
TG 58:2	Group_91	TG
TG 58:3	Group_91	TG
DG 31:0	Group_92	DG
DG 36:0	Group_92	DG
TG 39:0	Group_93	TG
TG 45:0	Group_93	TG
DG 32:1	Group_94	DG
DG 36:4	Group_94	DG
TG 49:3	Group_95	TG
TG 50:3	Group_95	TG
TG 50:5	Group_95	TG
TG 50:6	Group_95	TG
TG 51:2	Group_95	TG
TG 51:4	Group_95	TG
TG 52:4	Group_95	TG
TG 52:5	Group_95	TG
TG 53:5	Group_95	TG
TG 54:4	Group_95	TG
TG 54:5	Group_95	TG
TG 55:3	Group_95	TG
TG 56:4	Group_95	TG
TG 58:5	Group_95	TG
Unknown TG 53:2; [M+NH4]+@10.16	Group_95	TG
TG 41:0	Group_96	TG
TG 43:0	Group_96	TG
TG 42:1	Group_97	TG
TG 42:2	Group_97	TG
TG 42:3	Group_97	TG
TG 44:0	Group_97	TG
TG 44:1	Group_97	TG
TG 46:1	Group_97	TG
TG 47:0	Group_97	TG
TG 49:0	Group_97	TG
DG 34:2	Group_98	DG
DG 36:1	Group_98	DG
TG 48:3	Group_99	TG
TG 50:2	Group_99	TG
TG 51:1	Group_99	TG
TG 52:2	Group_99	TG
TG 53:2	Group_99	TG
TG 53:3	Group_99	TG
TG 54:1	Group_99	TG
TG 54:3	Group_99	TG
DG 34:3	Group_100	DG
DG 36:5	Group_100	DG
TG 50:4	Group_101	TG
TG 52:6	Group_101	TG
TG 54:6	Group_101	TG
TG 56:5	Group_101	TG
TG 58:4	Group_101	TG
TG 58:6	Group_101	TG
DG 35:1	Group_102	DG
DG 35:2	Group_102	DG
PE 32:2	Group_103	PE
PE 38:3	Group_103	PE
Unknown PE 34:0; [M-H]-@6.53	Group_103	PE
TG 52:3	Group_104	TG
TG 54:0	Group_104	TG
Unknown TG 53:4; [M+NH4]+@10.33	Group_104	TG
DG 36:3	Group_105	DG
DG 38:3	Group_105	DG
DG 38:4	Group_105	DG
TG 54:2	Group_106	TG
TG 56:3	Group_106	TG
Unknown TG 51:3; [M+NH4]+@10.29	Group_106	TG
TG 51:3	Group_107	TG
TG 51:5	Group_107	TG
TG 62:1	Group_107	TG
DG 38:6	Group_108	DG
DG 40:7	Group_108	DG
TG 54:7	Group_109	TG
TG 56:6	Group_109	TG
TG 56:7	Group_109	TG
TG 56:8	Group_109	TG
TG 56:9	Group_109	TG
DG 38:7	Group_110	DG
DG 40:8	Group_110	DG
TG 54:8	Group_111	TG
TG 58:7	Group_111	TG
LysoPC 14:0	Group_112	LPC
LysoPC 20:2	Group_112	LPC
LysoPC 20:3	Group_112	LPC
LysoPC 15:0	Group_113	LPC
LysoPC 20:0	Group_113	LPC
LysoPC 16:1	Group_114	LPC
LysoPC 20:4	Group_114	LPC
LysoPC 22:6	Group_114	LPC
LysoPC 18:1	Group_115	LPC
LysoPC 18:2	Group_115	LPC
LysoPC 22:4	Group_115	LPC
LysoPC 22:5	Group_115	LPC
LysoPE 18:2	Group_116	LPE
LysoPE 22:4	Group_116	LPE
PC 37:3	Group_117	PC
PC 42:2	Group_117	PC
PC 46:5	Group_117	PC
Plasmenyl-PC 30:0	Group_118	Plasmenyl-PC
Plasmenyl-PC 42:4	Group_118	Plasmenyl-PC
Plasmenyl-PC 44:3	Group_118	Plasmenyl-PC
PC 23:0	Group_119	PC
PC 39:3	Group_119	PC
PC 44:4	Group_119	PC
Unknown PC 36:2; [M+H]+@6.20	Group_119	PC
SM 37:1	Group_120	SM
SM 37:2	Group_120	SM
SM 39:3	Group_120	SM
SM 42:5	Group_120	SM
SM 42:6	Group_120	SM
SM 43:5	Group_120	SM
SM 44:3	Group_120	SM
PA 34:1	Group_121	PA
PA 34:2	Group_121	PA
PC 35:2	Group_122	PC
PC 37:4	Group_122	PC
PC 44:5	Group_122	PC
Unknown PC 38:4; [M+Hac-H]-@8.71	Group_122	PC
PC 25:1	Group_123	PC
PC 26:1	Group_123	PC
PC 36:5	Group_123	PC
PC 42:1	Group_123	PC
PC 42:3	Group_123	PC
PC 26:0	Group_124	PC
PC 30:0	Group_124	PC
PE 30:0	Group_125	PE
PE 36:6	Group_125	PE
PC 26:2	Group_126	PC
PC 40:2	Group_126	PC
Unknown PC 34:2; [M+H]+@3.40	Group_126	PC
Unknown PC 34:3; [M+H]+@4.27	Group_126	PC
Unknown PC 36:3; [M+H]+@5.17	Group_126	PC
Unknown PC 36:4; [M+H]+@4.42	Group_126	PC
Plasmenyl-PC 39:5	Group_127	Plasmenyl-PC
Plasmenyl-PC 43:3	Group_127	Plasmenyl-PC
Plasmenyl-PC 44:4	Group_127	Plasmenyl-PC
Plasmenyl-PC 46:4	Group_127	Plasmenyl-PC
PC 28:0	Group_128	PC
PC 29:0	Group_128	PC
PC 30:1	Group_128	PC
PC 31:1	Group_128	PC
PC 32:1	Group_128	PC
PC 32:4	Group_128	PC
PC 36:7	Group_128	PC
PC 28:1	Group_129	PC
PC 30:3	Group_129	PC
PC 31:0	Group_129	PC
PC 31:2	Group_130	PC
PC 33:2	Group_130	PC
PC 34:3	Group_130	PC
PC 35:7	Group_130	PC
PE 34:2	Group_131	PE
PE 36:1	Group_131	PE
PE 36:2	Group_131	PE
PE 38:5	Group_131	PE
PE 40:7	Group_131	PE
Plasmenyl-PE 34:2	Group_132	Plasmenyl-PE
Plasmenyl-PE 36:2	Group_132	Plasmenyl-PE
PC 37:7	Group_133	PC
Unknown PC 35:3; [M+H]+@7.18	Group_133	PC
PE 35:2	Group_134	PE
PE 38:6	Group_134	PE
PG 34:1	Group_135	PG
PG 36:3	Group_135	PG
Plasmenyl-PE 36:3	Group_136	Plasmenyl-PE
Plasmenyl-PE 36:4	Group_136	Plasmenyl-PE
PC 36:2	Group_137	PC
PC 36:6	Group_137	PC
PC 37:6	Group_138	PC
PC 38:6	Group_138	PC
SM 30:0	Group_139	SM
SM 39:1	Group_139	SM
PC 39:4	Group_140	PC
PC 41:6	Group_140	PC
PC 39:6	Group_141	PC
PC 40:10	Group_141	PC
PC 40:6	Group_141	PC
PC 41:5	Group_142	PC
PC 42:8	Group_142	PC
SM 43:4	Group_143	SM
SM 44:7	Group_143	SM
PE 34:4	Group_144	PE
PE 35:3	Group_144	PE
Plasmenyl-PE 36:5	Group_145	Plasmenyl-PE
Plasmenyl-PE 38:3	Group_145	Plasmenyl-PE
Plasmenyl-PE 42:6	Group_145	Plasmenyl-PE
PE 36:3	Group_146	PE
PE 38:4	Group_146	PE
PE 40:5	Group_146	PE
PI 34:1	Group_147	PI
PI 34:2	Group_147	PI
PE 37:6	Group_148	PE
PE 39:6	Group_148	PE
PE 40:6	Group_148	PE
Plasmenyl-PC 37:4	Group_149	Plasmenyl-PC
Plasmenyl-PC 38:5	Group_149	Plasmenyl-PC
Plasmenyl-PC 38:6	Group_149	Plasmenyl-PC
Plasmenyl-PC 40:6	Group_149	Plasmenyl-PC
SM 38:3	Group_150	SM
SM 40:5	Group_150	SM
SM 43:3	Group_150	SM
SM 44:5	Group_150	SM
SM 44:6	Group_150	SM
TG 36:0	Group_151	TG
TG 40:0	Group_151	TG
TG 42:0	Group_151	TG
TG 56:0	Group_151	TG
TG 40:1	Group_152	TG
TG 44:2	Group_152	TG
TG 46:2	Group_152	TG
TG 48:0	Group_152	TG
TG 48:2	Group_152	TG
TG 46:0	Group_153	TG
TG 47:1	Group_153	TG
TG 48:1	Group_153	TG
TG 49:1	Group_153	TG
TG 56:10	Group_154	TG
TG 58:11	Group_154	TG
TG 58:8	Group_154	TG
TG 58:9	Group_154	TG
TG 60:10	Group_154	TG
TG 60:11	Group_154	TG
TG 60:12	Group_154	TG
TG 62:14	Group_154	TG

## Sheet: Edgelist output
Metabolite A	Metabolite B	partial correlation (Group1)	partial correlation (Group2)	edge
16:0 Cholesteryl ester	Plasmenyl-PC 34:1	0	0.143649	CB
18:1 Cholesteryl ester	GlcCer[NS] 42:1	0	0.00216331	CB
18:1 Cholesteryl ester	Group_37	0	0.0989547	CB
18:1 Cholesteryl ester	Group_42	0.0624017	0.0608157	Both
18:1 Cholesteryl ester	Group_65	0	0.0841598	CB
18:2 Cholesteryl ester	Unknown 18:3 Cholesteryl ester: [M+NH4]+@10.50	0.11403	0.0827723	Both
18:3 Cholesteryl ester	Group_126	0	0.101467	CB
18:3 Cholesteryl ester	Group_14	0	0.160554	CB
20:4 Cholesteryl ester	Group_127	0.170871	0	M3
20:4 Cholesteryl ester	Plasmenyl-PC 42:1	0.0211662	0.101945	Both
20:5 Cholesteryl ester	Group_101	0	-0.0836839	CB
20:5 Cholesteryl ester	Group_145	0.0284922	0	M3
20:5 Cholesteryl ester	Group_154	0.153884	0	M3
20:5 Cholesteryl ester	Group_55	0.36082	0.074031	Both
20:5 Cholesteryl ester	Plasmenyl-PE 38:6	0.0545062	0	M3
20:5 Cholesteryl ester	Unknown 18:3 Cholesteryl ester: [M+NH4]+@10.50	0.146448	0.149385	Both
Acylcarnitine 24:0	Group_41	0	-0.0308221	CB
Cer[NDS] 34:0	Cer[NDS] 36:0	0.0620745	0	M3
Cer[NDS] 34:0	Cer[NS] 36:2	0	0.138627	CB
Cer[NDS] 34:0	Group_61	0	0.182211	CB
Cer[NDS] 34:0	PC 34:0	-0.0346392	0	M3
Cer[NDS] 34:0	PI 40:5	0	0.0471695	CB
Cer[NDS] 34:0	SM 38:5	0	0.218414	CB
Cer[NDS] 36:0	Cer[NS] 36:2	0.29499	0.264154	Both
Cer[NDS] 36:0	Group_150	0.0297766	0	M3
Cer[NDS] 36:0	Group_34	0.187445	0	M3
Cer[NDS] 36:0	Group_74	0	0.167437	CB
Cer[NDS] 41:0	Cer[NDS] 42:0	0.339939	0.341509	Both
Cer[NDS] 41:0	Cer[NS] 43:1	0	0.262561	CB
Cer[NDS] 41:0	Group_34	0.195421	0.146921	Both
Cer[NDS] 41:0	Group_70	0	0.0904023	CB
Cer[NDS] 41:0	Group_89	0	0.0588774	CB
Cer[NDS] 41:0	Group_92	0	0.0679509	CB
Cer[NDS] 41:0	PG 36:0	0	0.0528654	CB
Cer[NDS] 42:0	Cer[NS] 44:1	0.2888	0.00800337	Both
Cer[NDS] 42:0	Group_65	0	0.0714832	CB
Cer[NP] 42:1	PE 37:2	0	0.260683	CB
Cer[NS] 36:2	Group_74	0.171799	0.259158	Both
Cer[NS] 37:1	Group_74	0.0298395	0	M3
Cer[NS] 37:1	PC 34:0	0.472515	0	M3
Cer[NS] 37:4	PC 34:1	0	-0.251785	CB
Cer[NS] 37:4	SM 34:1	0	-0.318079	CB
Cer[NS] 37:4	SM 35:1	0	0.00773824	CB
Cer[NS] 40:1	Cer[NS] 43:1	0.0690215	0	M3
Cer[NS] 40:1	GlcCer[NS] 40:1	0	0.0963075	CB
Cer[NS] 40:1	Group_147	0	0.125941	CB
Cer[NS] 40:1	Group_5	0.0934873	0.200007	Both
Cer[NS] 40:1	Group_65	0.23368	0.332281	Both
Cer[NS] 40:1	Group_74	0.173903	0.355092	Both
Cer[NS] 40:1	PC 36:3	0.11954	0	M3
Cer[NS] 40:1	SM 34:1	0	0.212147	CB
Cer[NS] 43:1	GlcCer[NS] 41:3	0	0.117075	CB
Cer[NS] 43:1	Group_140	0	0.375758	CB
Cer[NS] 43:1	Group_65	0.102325	0.193257	Both
Cer[NS] 43:1	Group_70	0.15537	0.11307	Both
Cer[NS] 44:1	FFA(20:0)	0.148689	0	M3
Cer[NS] 44:1	Group_65	0.175078	0	M3
DG 33:0	Group_102	0.0334259	0	M3
DG 33:0	Group_90	0.304069	0.10166	Both
DG 34:0	Group_90	0.434878	0.169585	Both
DG 34:0	Group_92	0.239998	0	M3
DG 34:0	Group_98	0.296614	0.260599	Both
DG 34:0	TG 51:0	-0.322865	0	M3
DG 36:2	Group_105	0.400087	0.339069	Both
DG 36:2	Group_106	0.255218	0.357646	Both
DG 36:2	Group_26	0	0.145775	CB
DG 36:2	Group_55	-0.116621	-0.175538	Both
DG 36:2	Group_98	0.344199	0.279626	Both
DG 38:1	PI 36:1	0	0.097134	CB
DG 38:5	Group_105	0.244371	0.371901	Both
DG 38:5	Group_108	0.38046	0.332231	Both
DG 38:5	LysoPE 22:5	0.0647347	0	M3
FAHFA 42:3	FFA(20:0)	0.206961	0	M3
FAHFA 42:3	LysoPE 18:1	0.0283423	0	M3
FAHFA 44:11	FFA(20:4) Arachidonic acid	0.100553	0.320622	Both
FAHFA 44:11	Group_11	0	0.100439	CB
FAHFA 44:11	Group_154	0	0.0148691	CB
FFA(20:0)	FFA(22:0)	0.353111	0.268812	Both
FFA(20:0)	Group_1	0.064033	0.146019	Both
FFA(20:0)	Group_2	0.199516	0.159141	Both
FFA(20:1)	Group_1	0.0916077	0	M3
FFA(20:1)	Group_11	0.113877	0	M3
FFA(20:1)	Group_2	0.45381	0.279031	Both
FFA(20:1)	Group_4	0.287788	0.261155	Both
FFA(20:1)	Group_6	0.258348	0	M3
FFA(20:4) Arachidonic acid	Group_11	0.177475	0.0836983	Both
FFA(20:4) Arachidonic acid	Group_12	0.431625	0.662476	Both
FFA(20:4) Arachidonic acid	Group_15	0.149159	0	M3
FFA(22:0)	FFA(24:0)	0.559192	0.196768	Both
FFA(24:0)	Group_107	0.128567	0	M3
FFA(24:3)	Group_11	0.273749	0.425225	Both
GlcCer[NS] 38:1	GlcCer[NS] 40:1	0.0465522	0.14772	Both
GlcCer[NS] 38:1	GlcCer[NS] 42:1	0.115162	0	M3
GlcCer[NS] 38:1	PG 34:2	0	0.144491	CB
GlcCer[NS] 40:1	GlcCer[NS] 42:1	0.0582477	0.274636	Both
GlcCer[NS] 40:1	Group_87	0.368143	0.274154	Both
GlcCer[NS] 40:1	Plasmenyl-PC 36:1	0	0.156328	CB
GlcCer[NS] 40:1	Plasmenyl-PE 38:6	0	0.0249212	CB
GlcCer[NS] 40:1	SM 33:1	0	0.161706	CB
GlcCer[NS] 40:1	SM 34:1	0	0.0116888	CB
GlcCer[NS] 41:3	Group_140	0	0.233689	CB
GlcCer[NS] 41:3	Group_51	0	-0.0809648	CB
GlcCer[NS] 41:3	SM 34:1	-0.0913121	-0.0846717	Both
GlcCer[NS] 41:3	SM 38:5	0	0.183712	CB
GlcCer[NS] 42:1	Group_87	0.338183	0.290115	Both
Group_1	Group_10	0.279728	0.0949672	Both
Group_1	Group_15	0.179503	0.0833007	Both
Group_1	Group_17	0.19886	0.176258	Both
Group_1	Group_3	0	0.138261	CB
Group_10	Group_15	0.204351	0.22567	Both
Group_10	Group_4	0.27189	0.322002	Both
Group_10	Group_9	0.241699	0.209926	Both
Group_100	Group_108	0	0.0364288	CB
Group_100	Group_94	0.191591	0.295757	Both
Group_100	Group_95	0	0.200095	CB
Group_101	Group_109	0	0.110182	CB
Group_101	Group_111	0.139316	0.193435	Both
Group_101	Group_95	0	0.47673	CB
Group_102	Group_105	0	0.027843	CB
Group_102	Group_90	0.0219143	0.260692	Both
Group_102	Group_99	0	0.0416479	CB
Group_103	Group_75	0	0.143897	CB
Group_103	Group_83	0	0.34426	CB
Group_104	Group_106	0	0.286852	CB
Group_104	Group_91	0	0.0102834	CB
Group_104	Group_95	0	0.0543717	CB
Group_105	Group_131	0	0.0653507	CB
Group_105	Group_94	0.0861154	0.0442259	Both
Group_105	Group_98	0	0.216161	CB
Group_106	Group_65	0	0.0183725	CB
Group_106	Group_74	0	0.0583702	CB
Group_106	Group_99	0.267176	0.458532	Both
Group_107	Group_91	0.337239	0.32858	Both
Group_108	Group_109	0.197449	0.28887	Both
Group_108	Group_110	0.304886	0.277992	Both
Group_108	Group_141	0	0.145587	CB
Group_109	Group_111	0.41849	0.51507	Both
Group_11	Group_2	0	0.217255	CB
Group_11	Group_4	0.389932	0.316429	Both
Group_110	Group_154	0.27226	0.142178	Both
Group_111	Group_154	0.279483	0.216152	Both
Group_112	Group_113	0.310424	0.0931842	Both
Group_112	Group_114	0.249759	0.300125	Both
Group_112	Group_115	0.0724381	0.265791	Both
Group_114	Group_115	0.246785	0.158986	Both
Group_115	Group_57	0.052495	0	M3
Group_117	Group_41	0	0.10284	CB
Group_118	Group_40	0	0.30949	CB
Group_118	Group_41	0	0.030493	CB
Group_118	Group_51	0	0.0331711	CB
Group_120	Group_123	0	0.160377	CB
Group_120	Group_150	0.179454	0	M3
Group_120	Group_41	0	0.0748821	CB
Group_122	Group_143	0	0.0164016	CB
Group_123	Group_139	0	-0.120324	CB
Group_124	Group_129	0.482841	0.123058	Both
Group_124	Group_97	0.0537637	0	M3
Group_125	Group_152	0.0564883	0	M3
Group_125	Group_82	0.287578	0.301808	Both
Group_128	Group_129	0.509465	0.270308	Both
Group_128	Group_13	0.0270146	0	M3
Group_128	Group_153	0.212655	0	M3
Group_128	Group_42	0.0662036	0	M3
Group_128	Group_45	0.150757	0	M3
Group_128	Group_64	0.00536488	0.237313	Both
Group_128	Group_82	0.077514	0.170048	Both
Group_129	Group_153	0.00814551	0	M3
Group_13	Group_79	0	0.0925821	CB
Group_13	Group_84	0	0.160301	CB
Group_130	Group_131	0	0.354987	CB
Group_130	Group_147	0	0.228391	CB
Group_131	Group_132	0	0.205198	CB
Group_131	Group_133	0	0.0937222	CB
Group_131	Group_146	0.00842878	0.324571	Both
Group_131	Group_75	0	0.159853	CB
Group_132	Group_136	0	0.143119	CB
Group_132	Group_80	0.146274	0.242454	Both
Group_132	Group_83	0	0.065418	CB
Group_133	Group_146	0	0.198594	CB
Group_133	Group_82	0	0.130614	CB
Group_134	Group_135	0	0.135917	CB
Group_134	Group_75	0	0.33823	CB
Group_136	Group_145	0	0.362976	CB
Group_136	Group_80	0.224507	0.423495	Both
Group_137	Group_61	0	0.199124	CB
Group_137	Group_82	0	0.0782007	CB
Group_138	Group_140	0.0315178	0	M3
Group_138	Group_141	0.550357	0.52561	Both
Group_138	Group_148	0.135803	0.230776	Both
Group_138	Group_43	0.144456	0	M3
Group_138	Group_69	0.0673681	0	M3
Group_139	Group_54	0	0.0384474	CB
Group_139	Group_70	0.0637393	0.15002	Both
Group_139	Group_8	0	0.00519245	CB
Group_14	Group_86	0.106147	0	M3
Group_140	Group_141	0.0913198	0.177874	Both
Group_141	Group_142	0	0.0524182	CB
Group_141	Group_149	0.288592	0.050622	Both
Group_141	Group_55	0.184303	0	M3
Group_142	Group_143	0	0.0510565	CB
Group_142	Group_51	0	0.0296077	CB
Group_143	Group_39	0.0641931	0	M3
Group_144	Group_82	0.158976	0.207263	Both
Group_145	Group_69	0.271494	0.0232409	Both
Group_145	Group_85	0.108215	0.161393	Both
Group_146	Group_148	0	0.187467	CB
Group_146	Group_82	0	0.141913	CB
Group_147	Group_46	0.138394	0.290827	Both
Group_147	Group_88	0.284444	0.149456	Both
Group_148	Group_82	0.190474	0.2692	Both
Group_149	Group_47	0.119975	0	M3
Group_149	Group_55	0.0580949	0	M3
Group_15	Group_4	0.123965	0.0820914	Both
Group_15	Group_9	0.261807	0.148889	Both
Group_150	Group_44	0.35602	0.0391741	Both
Group_150	Group_60	0.375911	0.240017	Both
Group_151	Group_97	0.38325	0.231004	Both
Group_152	Group_91	0.157266	0.133087	Both
Group_152	Group_94	0	0.29738	CB
Group_152	Group_97	0.526968	0.456187	Both
Group_153	Group_90	0.246055	0.250142	Both
Group_153	Group_91	0.287621	0.377656	Both
Group_153	Group_93	0.318165	0.177107	Both
Group_153	Group_97	0.196786	0.284423	Both
Group_17	Group_9	0.174889	0.0638349	Both
Group_20	Group_85	0	0.060448	CB
Group_26	Group_90	0.00419062	0	M3
Group_27	Group_54	0	0.145163	CB
Group_3	Group_4	0.375737	0.439022	Both
Group_3	Group_9	0.401609	0.35296	Both
Group_33	Group_91	0	0.125432	CB
Group_42	Group_53	0.327043	0.281001	Both
Group_42	Group_55	0.0787802	0	M3
Group_44	Group_60	0.0980027	0	M3
Group_44	Group_70	0.0551313	0	M3
Group_46	Group_68	0.140973	0.0252595	Both
Group_47	Group_69	0.209671	0.0947	Both
Group_47	Group_80	0.0709159	0.193381	Both
Group_5	Group_81	0.16132	0.302953	Both
Group_53	Group_55	0.370443	0.183979	Both
Group_57	Group_71	0.0208023	0	M3
Group_62	Group_7	0	0.255293	CB
Group_62	Group_80	0.116696	0.401997	Both
Group_64	Group_70	0.379976	0.292574	Both
Group_64	Group_86	0.0251529	0	M3
Group_65	Group_81	0.235306	0.194822	Both
Group_68	Group_88	0.493516	0.399218	Both
Group_7	Group_80	0	0.134488	CB
Group_74	Group_81	0.42992	0.412519	Both
Group_75	Group_82	0.338392	0.254971	Both
Group_84	Group_87	0.2281	0.224222	Both
Group_90	Group_92	0.000200651	0.12922	Both
Group_90	Group_94	0.0466021	0	M3
Group_90	Group_98	0.0579452	0.156186	Both
Group_91	Group_99	0.246121	0.349332	Both
Group_93	Group_96	0.486952	0.355237	Both
Group_93	Group_97	0.0497485	0	M3
Group_94	Group_98	0.276142	0.365527	Both
Group_95	Group_99	0	0.388337	CB
Group_96	Group_97	0.274082	0.165372	Both
LysoPC 16:0	Group_112	0.0577388	0.133375	Both
LysoPC 16:0	Group_113	0.252715	0.304328	Both
LysoPC 16:0	Group_114	0.111226	0.0870379	Both
LysoPC 16:0	Group_57	0.0630402	0.112131	Both
LysoPC 16:0	LysoPE 16:0	0.48798	0.346399	Both
LysoPC 18:3	Group_112	0.21355	0.125807	Both
LysoPC 18:3	Group_114	0	0.0319468	CB
LysoPC 18:3	Group_116	0.165155	0	M3
LysoPC 18:3	Unknown 18:3 Cholesteryl ester: [M+NH4]+@10.50	0	0.0472377	CB
LysoPC 22:0	Group_117	0.0468368	0.169196	Both
LysoPC 26:4	PG 36:0	0	0.106701	CB
LysoPC 26:4	Plasmenyl-PC 42:0	0	0.131469	CB
LysoPE 16:0	LysoPE 18:0	0.283754	0.159725	Both
LysoPE 16:0	LysoPE 18:1	0.346558	0.174959	Both
LysoPE 16:0	LysoPE 22:5	0	0.0780449	CB
LysoPE 18:0	Group_57	0.232583	0	M3
LysoPE 18:1	Group_115	0.250451	0	M3
LysoPE 18:1	Group_116	0.153238	0.227001	Both
LysoPE 18:1	LysoPE 20:3	0.157006	0.189486	Both
LysoPE 18:1	PC 34:0	0	0.194253	CB
LysoPE 20:3	Group_112	0.321292	0.258095	Both
LysoPE 20:3	LysoPE 20:4	0.26473	0.420441	Both
LysoPE 20:3	LysoPE 22:5	0.183089	0	M3
LysoPE 20:3	PC 36:3	0.0194109	0	M3
LysoPE 20:4	Group_116	0.167879	0.0179072	Both
LysoPE 20:4	LysoPE 22:6	0.172239	0.367899	Both
LysoPE 20:4	PC 38:4	0	0.0272947	CB
LysoPE 22:5	Group_110	0	-0.130919	CB
LysoPE 22:5	Group_115	0.217884	0.276985	Both
LysoPE 22:5	Group_116	0.283801	0.23057	Both
LysoPE 22:5	LysoPE 22:6	0.117854	0.0908741	Both
LysoPE 22:6	Group_114	0.19591	0.22939	Both
LysoPE 22:6	Group_138	0.152289	0	M3
PC 34:0	Group_6	0	0.0872026	CB
PC 34:0	PC 34:1	0.236911	0.334461	Both
PC 34:0	SM 35:1	0	0.00697994	CB
PC 34:1	Group_122	-0.021653	0	M3
PC 34:1	Group_137	0.222963	0	M3
PC 34:1	Group_65	0	0.0800605	CB
PC 34:1	Group_67	0.0843136	0	M3
PC 34:1	PI 38:3	0	0.124019	CB
PC 34:1	Plasmenyl-PC 34:1	0	0.392564	CB
PC 34:1	Plasmenyl-PC 42:1	-0.248149	0	M3
PC 34:1	SM 38:5	0	-0.202717	CB
PC 34:1	Unknown 18:3 Cholesteryl ester: [M+NH4]+@10.50	0	0.0519457	CB
PC 35:6	Group_133	0.00234781	0.0495641	Both
PC 35:6	Group_134	0	0.40982	CB
PC 35:6	Group_148	0.0615558	0.285551	Both
PC 35:6	PS 36:1	0	0.091435	CB
PC 36:3	Group_61	0.180117	0	M3
PC 36:3	Group_82	0.150668	0.180568	Both
PC 36:3	SM 35:1	-0.0345102	0	M3
PC 38:4	Group_53	0.102459	0.0836402	Both
PC 38:5	Group_61	0.0533817	0.218295	Both
PC 38:5	PE 40:4	0	0.275649	CB
PC 38:5	PI 40:5	0	0.0862542	CB
PC 42:7	Group_141	0.0576722	0	M3
PC 44:3	Group_117	0	0.0493645	CB
PE 32:0	Group_62	0	0.259687	CB
PE 32:0	PS 38:4	0	0.31866	CB
PE 32:0	PS 40:5	0	0.0791488	CB
PE 32:0	Unknown PC 31:1: [M+H]+@6.78	0	0.229217	CB
PE 35:0	Plasmenyl-PE 42:4	0	0.0922315	CB
PE 37:2	Group_134	0	0.114421	CB
PE 37:2	Plasmenyl-PC 36:1	0	0.0727827	CB
PE 37:2	Plasmenyl-PE 34:4	0	0.10636	CB
PE 40:4	Group_146	0.0924234	0.178362	Both
PE 40:4	Plasmenyl-PC 40:5	0	0.0225223	CB
PE 40:4	Plasmenyl-PE 38:4	0	0.0205117	CB
PE 40:4	SM 41:2	0	0.223424	CB
PE 40:8	Group_133	0	0.0926246	CB
PE 40:8	Group_43	0	0.0786391	CB
PE 40:8	Group_80	0	0.00963488	CB
PE 40:8	PE 42:10	0	0.416339	CB
PE 40:8	Plasmenyl-PE 38:4	0	0.327697	CB
PE 40:8	PS 38:4	0	0.256125	CB
PE 40:8	Unknown PC 37:4: [M+H]+@7.36	0	0.00600469	CB
PE 42:10	Unknown PC 31:1: [M+H]+@6.78	0	0.160352	CB
PG 33:0	PG 34:0	0.0145217	0.0191909	Both
PG 34:0	PG 36:0	0.00650389	0.28482	Both
PG 34:0	PI 38:3	0	0.029038	CB
PG 34:0	PI 40:5	0.231525	0	M3
PG 34:2	Group_134	0	0.0478584	CB
PG 34:2	Group_66	0	0.00117962	CB
PG 36:0	PS 36:1	0	-0.00283524	CB
PG 36:0	SM 35:1	0	0.24102	CB
PI 36:1	Group_147	0.189431	0.187876	Both
PI 36:1	Plasmenyl-PE 35:2	0	0.053304	CB
PI 38:3	Group_46	0.251867	0.217919	Both
PI 38:3	Group_68	0	0.222571	CB
PI 38:3	PI 40:5	0.336597	0	M3
PI 40:5	Group_68	0.361177	0.191585	Both
Plasmenyl-PC 26:0	Group_57	0.0947988	0	M3
Plasmenyl-PC 34:1	Group_132	0	0.179273	CB
Plasmenyl-PC 34:1	Group_79	0	0.260142	CB
Plasmenyl-PC 34:1	Group_93	0	0.0190849	CB
Plasmenyl-PC 34:1	Group_96	0	0.0742697	CB
Plasmenyl-PC 34:1	Plasmenyl-PC 36:1	0.0957419	0.155885	Both
Plasmenyl-PC 34:1	Unknown 18:3 Cholesteryl ester: [M+NH4]+@10.50	0	0.0414924	CB
Plasmenyl-PC 34:3	Plasmenyl-PC 35:2	0.14039	0	M3
Plasmenyl-PC 35:2	Group_144	0	0.0216278	CB
Plasmenyl-PC 35:2	Group_47	0.154425	0	M3
Plasmenyl-PC 36:1	Group_79	0.0800284	0.123096	Both
Plasmenyl-PC 36:1	Group_89	0.109551	0.431363	Both
Plasmenyl-PC 37:6	Group_47	0.171611	0.00362327	Both
Plasmenyl-PC 40:5	Group_149	0.26457	0.00746889	Both
Plasmenyl-PC 42:0	Group_96	0	0.17016	CB
Plasmenyl-PC 42:0	Plasmenyl-PC 42:2	0	0.0519814	CB
Plasmenyl-PC 42:1	Group_39	0.0682318	0	M3
Plasmenyl-PC 42:1	Group_54	0	0.24155	CB
Plasmenyl-PC 42:2	Plasmenyl-PC 44:2	0.00310731	0	M3
Plasmenyl-PC 42:3	Group_79	0	0.165971	CB
Plasmenyl-PC 44:2	Group_123	0	0.279216	CB
Plasmenyl-PC 44:2	Plasmenyl-PE 34:4	0	0.0126063	CB
Plasmenyl-PE 32:0	Group_100	0.046671	0.149127	Both
Plasmenyl-PE 34:4	Group_85	0.373655	0.178212	Both
Plasmenyl-PE 35:2	Group_132	0	0.00625023	CB
Plasmenyl-PE 35:2	Group_40	0	0.035358	CB
Plasmenyl-PE 37:6	Group_69	0.238387	0	M3
Plasmenyl-PE 37:6	Group_85	0.203372	0.20553	Both
Plasmenyl-PE 37:6	Plasmenyl-PE 38:6	0	0.260713	CB
Plasmenyl-PE 38:4	Group_136	0.211724	0.26798	Both
Plasmenyl-PE 38:4	Group_47	0.279664	0.0858366	Both
Plasmenyl-PE 38:6	Group_13	0	0.248601	CB
Plasmenyl-PE 38:6	Group_145	0.114235	0	M3
Plasmenyl-PE 38:6	Group_149	0.107578	0.219454	Both
Plasmenyl-PE 38:6	Group_48	0	0.00295976	CB
Plasmenyl-PE 38:6	Group_69	0.196966	0.4199	Both
Plasmenyl-PE 38:6	SM 34:1	0	0.132191	CB
Plasmenyl-PE 40:3	Group_14	0	0.1318	CB
Plasmenyl-PE 40:3	Group_62	0.0912962	0.262407	Both
Plasmenyl-PE 40:3	Group_63	0	0.105963	CB
Plasmenyl-PE 40:3	PS 38:4	0	0.00992543	CB
PS 36:1	Group_83	0.0313166	0.422627	Both
PS 36:1	Unknown PC 31:1: [M+H]+@6.78	0	0.137709	CB
PS 38:4	Group_62	0	0.0284385	CB
PS 38:4	Unknown PC 31:1: [M+H]+@6.78	0	0.086902	CB
PS 40:5	Unknown PC 31:1: [M+H]+@6.78	0	0.097611	CB
SM 33:1	Group_64	0	0.177314	CB
SM 33:1	Group_70	0.23194	0.294971	Both
SM 33:1	Group_86	0.0130365	0	M3
SM 33:1	SM 34:1	0.320691	0.2951	Both
SM 34:1	Group_150	0.083999	0	M3
SM 34:1	Group_48	0	0.217815	CB
SM 34:1	Group_87	0.198035	0.246093	Both
SM 34:1	SM 41:2	0.351154	0	M3
SM 35:1	Group_137	0	-0.314181	CB
SM 38:5	Group_137	0	0.322201	CB
SM 41:2	Group_137	0	0.146947	CB
SM 41:2	Group_148	0	0.0850834	CB
SM 41:2	Group_149	0	0.0386957	CB
SM 41:2	Group_44	0	0.102267	CB
SM 41:2	Group_70	0	0.0255504	CB
SM 41:2	Group_81	0.0591163	0.282627	Both
SM 44:1	Group_14	0	0.0305396	CB
SM 44:1	Group_140	0	0.0216814	CB
SM 44:4	Group_150	0.219147	0.131408	Both
TG 38:0	Group_151	0.396253	0	M3
TG 38:0	Group_96	0.0196201	0	M3
TG 51:0	TG 53:0	0.177472	0.318207	Both
TG 58:10	Group_109	0.28488	0.286525	Both
TG 58:10	Group_154	0.49092	0.455322	Both
TG 62:12	Group_154	0.353427	0.313451	Both
Unknown 18:3 Cholesteryl ester: [M+NH4]+@10.50	Group_109	0	-0.0694878	CB
Unknown 18:3 Cholesteryl ester: [M+NH4]+@10.50	Group_55	0.150802	0.129716	Both
Unknown PC 31:1: [M+H]+@6.78	Group_131	0	0.197711	CB
Unknown PC 31:1: [M+H]+@6.78	Group_75	0.181288	0.383423	Both
Unknown PC 36:5: [M+Hac-H]-@5.63	Group_118	0	0.0991754	CB
Unknown Plasmenyl-PC 40:6: [M+H]+@7.01	Group_149	0.407929	0	M3

## Sheet: Nodelist output
Metabolite	log2 Fold Change (CB over M3)	FC direction (Group2 over Group1)	t-statistic	p-value	q-value	significantly differential	Subnetwork assignment
16:0 Cholesteryl ester	-0.237079	Down	-3.96319	0.000105802	0.000154384	TRUE	1
Cer[NP] 42:1	-0.350308	Down	-4.29155	2.77e-05	4.14e-05	TRUE	1
Group_124	0.625949	Up	6.73477	1.65e-10	3.34e-10	TRUE	1
Group_128	-0.714803	Down	-9.30759	2.87e-17	7.45e-17	TRUE	1
Group_129	-0.20029	Down	-2.40867	0.0169081	0.0211167	TRUE	1
Group_13	0.213214	Up	4.52438	1.07e-05	1.63e-05	TRUE	1
Group_151	-1.60876	Down	-10.9721	8.11e-22	2.47e-21	TRUE	1
Group_153	-0.293421	Down	-3.04222	0.00265829	0.00353614	TRUE	1
Group_45	-1.59023	Down	-27.959	5.04e-71	9.02e-70	TRUE	1
Group_79	0.188223	Up	2.92646	0.00381737	0.00503119	TRUE	1
Group_84	0.0542681	Up	0.751988	0.452927	0.481551	FALSE	1
Group_89	-0.236236	Down	-4.28501	2.91e-05	4.34e-05	TRUE	1
Group_93	-0.132788	Down	-1.22411	0.222395	0.245579	FALSE	1
Group_96	0.620511	Up	4.31039	2.54e-05	3.82e-05	TRUE	1
Group_97	-0.896512	Down	-6.79138	1.29e-10	2.66e-10	TRUE	1
LysoPC 26:4	-0.801755	Down	-8.8357	5.04e-16	1.25e-15	TRUE	1
PE 37:2	0.160748	Up	1.40966	0.160679	0.180212	FALSE	1
Plasmenyl-PC 34:1	0.0125693	Up	0.160023	0.873037	0.882292	FALSE	1
Plasmenyl-PC 36:1	-0.507751	Down	-7.72166	7.64e-13	1.69e-12	TRUE	1
Plasmenyl-PC 42:0	1.35255	Up	2.46414	0.0147628	0.0185183	TRUE	1
Plasmenyl-PC 42:2	2.60512	Up	6.14721	4.08e-09	7.84e-09	TRUE	1
Plasmenyl-PC 42:3	-1.24297	Down	-12.3367	1.8e-26	6.69e-26	TRUE	1
Plasmenyl-PC 44:2	-0.443618	Down	-0.885651	0.376909	0.406778	FALSE	1
Plasmenyl-PE 34:4	-1.87006	Down	-12.4362	3.05e-26	1.12e-25	TRUE	1
TG 38:0	-3.32966	Down	-21.6352	6.82e-50	6.1e-49	TRUE	1
Group_120	-1.07241	Down	-12.7111	1.76e-27	6.69e-27	TRUE	2
Group_123	-0.251554	Down	-1.27455	0.204123	0.226276	FALSE	2
Group_139	0.788329	Up	9.10946	2e-16	5.07e-16	TRUE	2
Group_27	2.71194	Up	34.015	1.3e-81	3.37e-80	TRUE	2
Group_54	0.126772	Up	1.18706	0.236721	0.260393	FALSE	2
Group_8	1.00671	Up	14.9541	1.54e-34	7.85e-34	TRUE	2
Group_130	-1.55493	Down	-17.826	1.63e-41	1.08e-40	TRUE	3
Group_147	-1.01657	Down	-11.027	3.11e-22	9.78e-22	TRUE	3
Group_46	-1.77548	Down	-22.5124	3.35e-57	3.83e-56	TRUE	3
Group_68	-0.667604	Down	-9.22397	3.8e-17	9.7e-17	TRUE	3
Group_88	-0.312894	Down	-3.91815	0.000122163	0.000177244	TRUE	3
PG 33:0	0.948727	Up	14.7571	5.26e-34	2.55e-33	TRUE	3
PG 34:0	-0.542608	Down	-13.5903	7.08e-30	3.03e-29	TRUE	3
PI 38:3	-0.0864153	Down	-0.995409	0.320721	0.348769	FALSE	3
PI 40:5	0.662668	Up	7.1888	1.34e-11	2.87e-11	TRUE	3
18:1 Cholesteryl ester	-0.439446	Down	-10.3118	2.46e-20	7.05e-20	TRUE	4
18:3 Cholesteryl ester	1.80577	Up	8.22364	5.39e-14	1.26e-13	TRUE	4
Cer[NDS] 41:0	0.354172	Up	5.41765	1.81e-07	3.15e-07	TRUE	4
Cer[NDS] 42:0	-0.830166	Down	-13.2963	1.9e-29	7.97e-29	TRUE	4
Cer[NS] 40:1	-0.394921	Down	-5.21066	4.92e-07	8.18e-07	TRUE	4
Cer[NS] 43:1	0.0427974	Up	0.582204	0.561137	0.587858	FALSE	4
Cer[NS] 44:1	-0.0157844	Down	-0.305696	0.760149	0.776438	FALSE	4
GlcCer[NS] 38:1	-0.0154269	Down	-0.187019	0.851853	0.863937	FALSE	4
GlcCer[NS] 40:1	-0.735804	Down	-9.79504	9.18e-19	2.52e-18	TRUE	4
GlcCer[NS] 41:3	0.628572	Up	3.21705	0.00154232	0.00211055	TRUE	4
GlcCer[NS] 42:1	-0.578246	Down	-10.2395	4.71e-20	1.32e-19	TRUE	4
Group_126	0.535328	Up	3.84751	0.000160656	0.000229738	TRUE	4
Group_14	-0.10689	Down	-2.25019	0.0255559	0.0315043	TRUE	4
Group_140	0.0541248	Up	0.733502	0.464165	0.491671	FALSE	4
Group_150	-0.163614	Down	-3.07184	0.00244225	0.00327927	TRUE	4
Group_37	-0.30806	Down	-4.94678	1.59e-06	2.53e-06	TRUE	4
Group_44	-0.711892	Down	-14.8968	1.96e-34	9.64e-34	TRUE	4
Group_5	1.1405	Up	19.4916	1.78e-46	1.38e-45	TRUE	4
Group_60	-0.752904	Down	-17.3503	2.73e-41	1.77e-40	TRUE	4
Group_64	-1.06593	Down	-17.3143	6.63e-42	4.52e-41	TRUE	4
Group_65	-0.555983	Down	-8.6621	1.86e-15	4.55e-15	TRUE	4
Group_70	-0.575036	Down	-9.64057	2.87e-18	7.82e-18	TRUE	4
Group_81	-0.174775	Down	-2.74456	0.00664024	0.00859326	TRUE	4
Group_86	0.0699735	Up	1.11452	0.266376	0.291891	FALSE	4
Group_87	-0.267549	Down	-4.13472	5.28e-05	7.75e-05	TRUE	4
SM 33:1	-0.214623	Down	-3.45479	0.000670993	0.000940706	TRUE	4
SM 34:1	0.038881	Up	0.845999	0.398551	0.42532	FALSE	4
SM 41:2	0.378061	Up	7.98364	2.02e-13	4.56e-13	TRUE	4
SM 44:1	-0.0191963	Down	-0.227892	0.819962	0.834552	FALSE	4
SM 44:4	0.0564703	Up	0.520439	0.603331	0.629754	FALSE	4
DG 33:0	0.352485	Up	3.41659	0.000765723	0.00106828	TRUE	5
DG 34:0	-0.498914	Down	-6.19085	3.42e-09	6.61e-09	TRUE	5
DG 36:2	-0.289419	Down	-2.64639	0.00883073	0.011275	TRUE	5
Group_100	1.41774	Up	13.79	7.09e-30	3.03e-29	TRUE	5
Group_102	1.59282	Up	15.5778	6.09e-35	3.23e-34	TRUE	5
Group_104	1.13103	Up	20.0315	2.03e-44	1.49e-43	TRUE	5
Group_105	0.0618465	Up	0.681475	0.49644	0.523918	FALSE	5
Group_106	0.131172	Up	1.67304	0.0962346	0.110534	FALSE	5
Group_125	0.584522	Up	5.3418	2.49e-07	4.26e-07	TRUE	5
Group_152	-0.0400116	Down	-0.32281	0.74717	0.765916	FALSE	5
Group_26	3.22472	Up	31.3268	4.83e-75	1.06e-73	TRUE	5
Group_33	4.22225	Up	42.8671	4.22e-97	2.01e-95	TRUE	5
Group_90	0.571653	Up	5.09152	8.07e-07	1.33e-06	TRUE	5
Group_91	0.392055	Up	4.62784	6.79e-06	1.06e-05	TRUE	5
Group_92	-0.00914216	Down	-0.117729	0.906398	0.912781	FALSE	5
Group_94	1.08203	Up	10.4593	2.85e-20	8.07e-20	TRUE	5
Group_95	0.694654	Up	9.90861	6.58e-18	1.78e-17	TRUE	5
Group_98	0.557753	Up	5.37149	2.4e-07	4.14e-07	TRUE	5
Group_99	0.49701	Up	6.95528	9.56e-11	1.98e-10	TRUE	5
Plasmenyl-PE 32:0	0.110929	Up	1.48813	0.138288	0.156325	FALSE	5
TG 51:0	0.412771	Up	3.88983	0.00014326	0.000205891	TRUE	5
TG 53:0	-0.108034	Down	-1.4128	0.15926	0.179324	FALSE	5
Group_112	0.292881	Up	4.33857	2.27e-05	3.44e-05	TRUE	6
Group_113	-0.53653	Down	-8.54083	3.47e-15	8.4e-15	TRUE	6
Group_114	1.20486	Up	16.8252	2.07e-40	1.29e-39	TRUE	6
Group_115	-0.755008	Down	-11.1708	9.57e-23	3.15e-22	TRUE	6
Group_116	-0.989324	Down	-11.7959	1.42e-24	5.07e-24	TRUE	6
Group_57	-1.22401	Down	-17.2338	6.97e-39	4.07e-38	TRUE	6
Group_71	-2.33976	Down	-40.3662	9.32e-88	3.81e-86	TRUE	6
LysoPC 16:0	0.460874	Up	8.03317	7.9e-14	1.82e-13	TRUE	6
LysoPC 18:3	-0.19918	Down	-2.75924	0.00637111	0.00828244	TRUE	6
LysoPE 16:0	-0.369233	Down	-5.08736	8.53e-07	1.38e-06	TRUE	6
LysoPE 18:0	-1.15787	Down	-17.0661	9.41e-40	5.73e-39	TRUE	6
LysoPE 18:1	0.0349946	Up	0.475614	0.634876	0.657878	FALSE	6
LysoPE 20:3	-0.153457	Down	-1.74431	0.0826954	0.0957526	FALSE	6
LysoPE 20:4	0.854878	Up	11.2531	5.19e-23	1.75e-22	TRUE	6
LysoPE 22:5	0.303001	Up	3.05032	0.00259037	0.00346189	TRUE	6
LysoPE 22:6	0.0718567	Up	0.999404	0.318795	0.347997	FALSE	6
Plasmenyl-PC 26:0	-1.24189	Down	-9.34919	3.46e-17	8.92e-17	TRUE	6
FAHFA 42:3	-0.16524	Down	-2.11818	0.0353738	0.0432347	TRUE	7
FAHFA 44:11	0.821959	Up	6.26399	2.38e-09	4.64e-09	TRUE	7
FFA(20:0)	0.322894	Up	10.4867	7.54e-21	2.22e-20	TRUE	7
FFA(20:1)	-0.515106	Down	-5.50265	1.32e-07	2.34e-07	TRUE	7
FFA(20:4) Arachidonic acid	0.151432	Up	1.73999	0.0834128	0.0961937	FALSE	7
FFA(22:0)	0.146889	Up	2.83072	0.00516664	0.0067473	TRUE	7
FFA(24:0)	-0.124772	Down	-2.08669	0.0383678	0.0461058	TRUE	7
FFA(24:3)	-0.189521	Down	-2.50451	0.013047	0.0164381	TRUE	7
Group_1	0.318449	Up	6.3582	1.36e-09	2.68e-09	TRUE	7
Group_10	0.203955	Up	2.29837	0.0225681	0.0279415	TRUE	7
Group_107	0.23685	Up	2.23911	0.026282	0.0322603	TRUE	7
Group_11	0.140687	Up	2.04781	0.041868	0.0498927	TRUE	7
Group_12	-0.0041738	Down	-0.0415676	0.966885	0.966885	FALSE	7
Group_15	-0.461423	Down	-5.00021	1.36e-06	2.17e-06	TRUE	7
Group_17	1.48059	Up	19.1343	2.11e-47	1.73e-46	TRUE	7
Group_2	0.277758	Up	7.24958	8.9e-12	1.94e-11	TRUE	7
Group_3	-0.208805	Down	-2.10563	0.036477	0.0443933	TRUE	7
Group_4	-0.225009	Down	-2.60691	0.00984248	0.0125109	TRUE	7
Group_6	0.744799	Up	15.953	1.84e-37	1.05e-36	TRUE	7
Group_9	-0.946117	Down	-8.56157	4.08e-15	9.8e-15	TRUE	7
20:4 Cholesteryl ester	-0.21008	Down	-0.888938	0.375084	0.406341	FALSE	8
Group_122	1.09362	Up	8.75315	8.17e-16	2.01e-15	TRUE	8
Group_127	0.406138	Up	2.90849	0.00403681	0.005296	TRUE	8
Group_143	0.326033	Up	2.72288	0.0070697	0.00910781	TRUE	8
Group_39	-0.63472	Down	-7.20235	1.22e-11	2.64e-11	TRUE	8
Plasmenyl-PC 42:1	0.483636	Up	1.34608	0.179772	0.200058	FALSE	8
Group_103	1.96795	Up	20.5753	3.2e-48	2.77e-47	TRUE	9
Group_131	-1.46453	Down	-16.4457	3.3e-36	1.78e-35	TRUE	9
Group_132	-1.33113	Down	-15.3333	1.61e-34	8.07e-34	TRUE	9
Group_133	-0.386633	Down	-5.22705	4.96e-07	8.2e-07	TRUE	9
Group_136	0.694952	Up	11.4857	7.05e-23	2.35e-22	TRUE	9
Group_144	1.27023	Up	11.3573	9.77e-23	3.17e-22	TRUE	9
Group_146	-0.78625	Down	-10.6927	1.07e-20	3.13e-20	TRUE	9
Group_148	0.656351	Up	7.95596	1.98e-13	4.49e-13	TRUE	9
Group_47	-1.22555	Down	-21.2111	5.1e-53	4.7e-52	TRUE	9
Group_62	0.404832	Up	5.84387	2.7e-08	5.01e-08	TRUE	9
Group_63	-1.11065	Down	-14.7291	6.48e-34	3.09e-33	TRUE	9
Group_7	1.63076	Up	20.5241	1.71e-45	1.29e-44	TRUE	9
Group_75	0.517537	Up	5.66467	6.38e-08	1.15e-07	TRUE	9
Group_80	-0.199757	Down	-3.14621	0.00195766	0.00265352	TRUE	9
Group_82	-0.191089	Down	-2.38983	0.0179319	0.0222979	TRUE	9
Group_83	-0.142974	Down	-1.51826	0.131025	0.149295	FALSE	9
PC 35:6	0.897012	Up	10.8528	6.54e-21	1.95e-20	TRUE	9
PE 32:0	0.431056	Up	4.922	1.94e-06	3.07e-06	TRUE	9
PE 40:4	0.223925	Up	2.07863	0.0389059	0.0465568	TRUE	9
PE 40:8	-0.616576	Down	-5.86063	2.76e-08	5.08e-08	TRUE	9
PE 42:10	0.299472	Up	2.09631	0.0374561	0.0452001	TRUE	9
Plasmenyl-PC 34:3	0.230246	Up	3.00232	0.00301827	0.00399641	TRUE	9
Plasmenyl-PC 35:2	-0.0517156	Down	-0.51114	0.609864	0.634259	FALSE	9
Plasmenyl-PC 37:6	-1.31129	Down	-21.2983	1.01e-53	9.64e-53	TRUE	9
Plasmenyl-PC 40:5	-0.671572	Down	-11.4735	9.87e-24	3.4e-23	TRUE	9
Plasmenyl-PE 38:4	-0.487372	Down	-7.05225	2.8e-11	5.98e-11	TRUE	9
Plasmenyl-PE 40:3	0.130634	Up	1.82908	0.0691917	0.0807866	FALSE	9
PS 36:1	-1.00819	Down	-9.44769	2.13e-17	5.6e-17	TRUE	9
PS 38:4	-0.519287	Down	-3.12473	0.00205424	0.00277129	TRUE	9
PS 40:5	-1.83643	Down	-8.90687	2.93e-16	7.35e-16	TRUE	9
Unknown PC 31:1; [M+H]+@6.78	0.400712	Up	3.41805	0.000824176	0.00114424	TRUE	9
Unknown PC 37:4; [M+H]+@7.36	-0.428172	Down	-6.14479	4.31e-09	8.21e-09	TRUE	9
18:2 Cholesteryl ester	-1.28661	Down	-26.4663	1.09e-67	1.56e-66	TRUE	10
20:5 Cholesteryl ester	-1.72056	Down	-13.3703	3.71e-29	1.54e-28	TRUE	10
DG 38:5	0.115837	Up	1.3958	0.164342	0.183601	FALSE	10
Group_101	0.911001	Up	13.2443	1.72e-27	6.64e-27	TRUE	10
Group_108	0.757399	Up	8.44673	6.03e-15	1.44e-14	TRUE	10
Group_109	0.476568	Up	6.72549	1.95e-10	3.9e-10	TRUE	10
Group_110	0.298848	Up	2.64674	0.00876245	0.0112379	TRUE	10
Group_111	0.236428	Up	3.33169	0.00102673	0.00141176	TRUE	10
Group_138	0.302296	Up	5.59027	7.22e-08	1.3e-07	TRUE	10
Group_141	-0.113359	Down	-2.09991	0.0369673	0.0447993	TRUE	10
Group_145	0.709013	Up	9.41523	1.76e-17	4.69e-17	TRUE	10
Group_149	-0.214851	Down	-5.04008	1.06e-06	1.7e-06	TRUE	10
Group_154	0.172504	Up	1.65555	0.0993846	0.113696	FALSE	10
Group_20	2.39058	Up	27.7041	9.51e-67	1.3e-65	TRUE	10
Group_42	-0.506568	Down	-8.01979	8.72e-14	1.99e-13	TRUE	10
Group_43	-0.688337	Down	-13.9833	1.72e-31	7.8e-31	TRUE	10
Group_48	-1.34536	Down	-27.4392	2.67e-70	4.49e-69	TRUE	10
Group_53	-0.61822	Down	-10.9158	6.67e-22	2.05e-21	TRUE	10
Group_55	-0.150646	Down	-2.04321	0.0423733	0.0502854	FALSE	10
Group_69	-0.742634	Down	-9.92728	3.36e-19	9.34e-19	TRUE	10
Group_85	0.0329236	Up	0.411057	0.68149	0.703632	FALSE	10
PC 38:4	-0.364325	Down	-8.12671	5.36e-14	1.26e-13	TRUE	10
PC 42:7	0.00605495	Up	0.0777547	0.9381	0.941392	FALSE	10
Plasmenyl-PE 37:6	0.515016	Up	5.42011	1.83e-07	3.17e-07	TRUE	10
Plasmenyl-PE 38:6	-0.223793	Down	-3.91968	0.000122707	0.000177244	TRUE	10
TG 58:10	0.656775	Up	6.92163	5.68e-11	1.2e-10	TRUE	10
TG 62:12	-2.1774	Down	-16.127	2.64e-37	1.48e-36	TRUE	10
Unknown 18:3 Cholesteryl ester; [M+NH4]+@10.50	0.136326	Up	1.98281	0.0487592	0.0576245	FALSE	10
Unknown Plasmenyl-PC 40:6; [M+H]+@7.01	0.345634	Up	5.57424	7.87e-08	1.41e-07	TRUE	10
Acylcarnitine 24:0	-0.0488875	Down	-0.404052	0.686617	0.706376	FALSE	11
DG 38:1	-0.359958	Down	-3.46974	0.000635677	0.000895585	TRUE	11
Group_117	1.0798	Up	5.48895	1.22e-07	2.16e-07	TRUE	11
Group_118	1.06245	Up	5.88133	1.79e-08	3.37e-08	TRUE	11
Group_40	-0.97057	Down	-6.46488	8.36e-10	1.66e-09	TRUE	11
Group_41	-1.19496	Down	-7.53525	1.75e-12	3.86e-12	TRUE	11
LysoPC 22:0	1.75658	Up	5.0874	8.21e-07	1.34e-06	TRUE	11
PC 44:3	-0.657805	Down	-4.78437	3.31e-06	5.2e-06	TRUE	11
PI 36:1	0.936126	Up	5.25621	4.5e-07	7.52e-07	TRUE	11
Plasmenyl-PE 35:2	0.960295	Up	8.20448	7.51e-14	1.75e-13	TRUE	11
Unknown PC 36:5; [M+Hac-H]-@5.63	-1.74647	Down	-4.56046	1.04e-05	1.59e-05	TRUE	11
Cer[NDS] 34:0	0.21179	Up	4.1778	4.39e-05	6.48e-05	TRUE	12
Cer[NDS] 36:0	0.396261	Up	5.63946	5.65e-08	1.03e-07	TRUE	12
Cer[NS] 36:2	0.141159	Up	1.89279	0.0598088	0.0703923	FALSE	12
Cer[NS] 37:1	-0.268915	Down	-4.56133	9.23e-06	1.43e-05	TRUE	12
Cer[NS] 37:4	-0.307608	Down	-3.72209	0.000256266	0.000364638	TRUE	12
Group_137	-0.659949	Down	-6.87294	7.61e-11	1.6e-10	TRUE	12
Group_34	-0.867566	Down	-14.0882	1.45e-31	6.69e-31	TRUE	12
Group_61	0.165647	Up	3.70008	0.000282194	0.000399541	TRUE	12
Group_67	-0.460769	Down	-9.33211	1.97e-17	5.21e-17	TRUE	12
Group_74	0.411237	Up	6.90206	8.97e-11	1.87e-10	TRUE	12
PC 34:0	0.0582644	Up	0.863162	0.389076	0.416763	FALSE	12
PC 34:1	-0.15594	Down	-1.50731	0.13334	0.15133	FALSE	12
PC 36:3	-0.168182	Down	-4.18259	4.28e-05	6.34e-05	TRUE	12
SM 35:1	0.497696	Up	12.9424	2.79e-28	1.12e-27	TRUE	12
SM 38:5	0.604774	Up	5.88247	1.9e-08	3.56e-08	TRUE	12
Acylcarnitine 26:0	-1.5755	Down	-11.4245	1.27e-23	4.33e-23	TRUE	NA
Cer[EODS] 53:0	-0.437515	Down	-6.29668	1.93e-09	3.78e-09	TRUE	NA
Cer[NS] 33:1	-1.84794	Down	-27.6009	6.5e-70	1.03e-68	TRUE	NA
Cer[NS] 33:4	1.49942	Up	10.4799	1.08e-20	3.13e-20	TRUE	NA
DG 38:0	-1.84718	Down	-13.0493	1.07e-28	4.39e-28	TRUE	NA
DG 42:10	-1.55235	Down	-16.625	2.09e-39	1.25e-38	TRUE	NA
FAHFA 36:0	-0.0935685	Down	-1.82058	0.0701382	0.0815428	FALSE	NA
FAHFA 36:4	4.26517	Up	32.2905	1.17e-81	3.33e-80	TRUE	NA
FAHFA 38:3	-0.990561	Down	-11.9755	3.27e-25	1.18e-24	TRUE	NA
FAHFA 39:3	-0.228965	Down	-4.7463	3.9e-06	6.09e-06	TRUE	NA
GlcCer[NS] 32:1	3.21749	Up	23.4124	3.25e-56	3.44e-55	TRUE	NA
GlcCer[NS] 41:2	-1.73118	Down	-12.6774	1.67e-27	6.55e-27	TRUE	NA
GlcCer[NS] 43:1	0.664862	Up	7.70097	6.8e-13	1.52e-12	TRUE	NA
Group_119	-1.46082	Down	-12.4726	7.48e-27	2.81e-26	TRUE	NA
Group_121	0.539358	Up	6.75325	1.51e-10	3.08e-10	TRUE	NA
Group_134	1.20302	Up	13.6388	1.31e-27	5.21e-27	TRUE	NA
Group_135	1.21197	Up	11.8673	4.76e-24	1.66e-23	TRUE	NA
Group_142	0.279968	Up	3.14224	0.0019267	0.00262398	TRUE	NA
Group_16	1.91523	Up	22.7542	1.2e-54	1.18e-53	TRUE	NA
Group_18	2.57446	Up	31.0266	1.02e-75	2.44e-74	TRUE	NA
Group_19	1.61605	Up	27.3648	1.59e-60	1.89e-59	TRUE	NA
Group_21	2.02345	Up	29.8678	4.23e-71	8.06e-70	TRUE	NA
Group_22	2.67303	Up	24.8658	6.59e-57	7.24e-56	TRUE	NA
Group_23	-0.541453	Down	-4.54907	9.27e-06	1.43e-05	TRUE	NA
Group_24	-0.751354	Down	-5.29615	3.06e-07	5.18e-07	TRUE	NA
Group_25	4.73451	Up	54.9077	2.36e-106	1.69e-104	TRUE	NA
Group_28	3.85885	Up	57.4946	8.98e-108	1.28e-105	TRUE	NA
Group_29	2.12541	Up	34.5542	2.98e-84	9.46e-83	TRUE	NA
Group_30	3.90243	Up	61.5908	8.35e-105	4.77e-103	TRUE	NA
Group_31	4.0907	Up	45.3995	1.12e-86	3.99e-85	TRUE	NA
Group_32	3.92099	Up	62.0528	4.5e-107	4.29e-105	TRUE	NA
Group_35	-0.965797	Down	-13.8768	2.9e-31	1.29e-30	TRUE	NA
Group_36	-1.54117	Down	-17.7792	2.76e-43	1.93e-42	TRUE	NA
Group_38	-0.982393	Down	-5.46017	1.44e-07	2.52e-07	TRUE	NA
Group_49	0.824313	Up	10.5862	4.24e-21	1.28e-20	TRUE	NA
Group_50	1.21109	Up	19.6384	9.18e-48	7.72e-47	TRUE	NA
Group_51	1.60616	Up	14.4163	5.59e-31	2.46e-30	TRUE	NA
Group_52	1.17693	Up	11.6857	1.38e-22	4.43e-22	TRUE	NA
Group_56	-1.46713	Down	-18.2648	3.27e-44	2.33e-43	TRUE	NA
Group_58	-2.31853	Down	-22.2538	1.84e-55	1.88e-54	TRUE	NA
Group_59	-1.63392	Down	-24.7084	7.16e-63	8.92e-62	TRUE	NA
Group_66	-0.684389	Down	-10.8891	5.71e-22	1.77e-21	TRUE	NA
Group_72	-2.50928	Down	-51.7376	1.17e-116	3.36e-114	TRUE	NA
Group_73	-2.13412	Down	-25.792	7.17e-63	8.92e-62	TRUE	NA
Group_76	1.01167	Up	15.259	1.35e-34	7.04e-34	TRUE	NA
Group_77	1.69684	Up	17.1668	4.72e-41	3e-40	TRUE	NA
Group_78	1.4204	Up	27.0252	2.83e-69	4.26e-68	TRUE	NA
LysoPC 26:0	-1.17237	Down	-11.2041	1.51e-22	4.79e-22	TRUE	NA
MG 26:4	-0.130927	Down	-1.82672	0.0692053	0.0807866	FALSE	NA
PA 36:5	-3.45068	Down	-19.163	3.23e-47	2.56e-46	TRUE	NA
PC 34:5	-2.59614	Down	-11.7139	1.92e-24	6.78e-24	TRUE	NA
PC 38:5	0.322905	Up	6.11057	5.28e-09	9.99e-09	TRUE	NA
PE 33:0	-0.335606	Down	-3.3476	0.000976636	0.00134936	TRUE	NA
PE 35:0	-0.676942	Down	-5.24952	3.81e-07	6.42e-07	TRUE	NA
PE 35:1	0.103984	Up	0.595135	0.552413	0.580846	FALSE	NA
PG 34:2	-0.25903	Down	-2.52218	0.0125992	0.0159441	TRUE	NA
PG 36:0	0.322843	Up	5.34608	2.96e-07	5.05e-07	TRUE	NA
PG 36:2	2.86924	Up	31.0135	3.08e-72	6.29e-71	TRUE	NA
Plasmenyl-PC 35:1	1.64048	Up	15.8256	1.76e-36	9.67e-36	TRUE	NA
Plasmenyl-PC 37:3	0.501838	Up	5.09861	8.55e-07	1.38e-06	TRUE	NA
Plasmenyl-PE 42:4	-0.454101	Down	-5.74257	3.38e-08	6.19e-08	TRUE	NA
PS 34:0	-0.286308	Down	-0.882677	0.378455	0.40691	FALSE	NA
SM 42:2	2.03016	Up	15.0835	2.49e-32	1.17e-31	TRUE	NA
Unknown Plasmenyl-PC 34:3; [M+H]+@4.32	-1.04397	Down	-6.72404	1.75e-10	3.53e-10	TRUE	NA

## Sheet: NetGSA results
Subnetwork	Nodes	Edges	DE nodes	DE edges	NetGSA p-value	NetGSA adjusted p-value
S1	25	33	20	23	1.32839e-33	1.59406e-32
S2	6	5	4	5	4.87001e-30	2.92201e-29
S3	9	12	8	5	5.32095e-29	2.12838e-28
S4	30	51	22	30	3.61677e-28	1.08503e-27
S5	22	34	16	17	1.62299e-18	3.89518e-18
S6	17	31	14	9	2.37586e-12	4.75172e-12
S7	20	31	18	9	3.8226e-05	6.55303e-05
S8	6	5	4	4	0.000222698	0.000334048
S9	32	54	29	37	0.000252113	0.000336151
S10	29	43	23	19	0.0936386	0.112366
S11	11	10	10	9	0.281707	0.307317
S12	15	23	12	20	0.630675	0.630675
