# Supplementary material for: Application of Differential Network Enrichment Analysis for Deciphering Metabolic Alterations
Source: Metabolites. 2020 Nov 24;10(12):479. doi: 10.3390/metabo10120479 (PMC7761243; doi:10.3390/metabo10120479)
Supplement: Supplementary file 1 [file metabolites-10-00479-s001.zip › TableS5.xlsx]

## Sheet: Legends
Supplementary Table S5: M1-M3 Filigree analysis from the MMIP lipidomics data
aggregated_node_assignments	Details the feature-aggregation results from Filigree. The first column contains individual lipids while the second column indicates their assignment to aggregated feature groups. Lipids not part of aggregated features are denoted by their name. The third column shows the lipid class that each lipid belongs to.
Edgelist output	Each row represents an edge between a pair of metabolites based on their partial correlation. An edge can either be differential (present in either M1 or M3) or it can be non-differential (present in both groups)
Nodelist output	Information about the differential status of each metabolite and their subnetwork assignment
NetGSA results	NetGSA output of the subnetworks, with information on the number of nodes and edges in each subnetwork and their statistical significance
Rank1_frequency_group_lasso	Histogram depicting number of times M1-M3 Filigree subnetworks are top-ranked for their association with infant birthweight by group lasso regression

## Sheet: aggregated_node_assignments
Feature	Agrregate_node_assignment	Lipid Class
16:0 Cholesteryl ester	16:0 Cholesteryl ester	CE
16:1 Cholesteryl ester	16:1 Cholesteryl ester	CE
18:0 Cholesteryl ester	18:0 Cholesteryl ester	CE
18:1 Cholesteryl ester	18:1 Cholesteryl ester	CE
18:2 Cholesteryl ester	18:2 Cholesteryl ester	CE
18:3 Cholesteryl ester	18:3 Cholesteryl ester	CE
20:4 Cholesteryl ester	20:4 Cholesteryl ester	CE
Acylcarnitine 14:1	Acylcarnitine 14:1	AC
Acylcarnitine 24:0	Acylcarnitine 24:0	AC
Acylcarnitine 26:0	Acylcarnitine 26:0	AC
Cer[AS] 34:1	Cer[AS] 34:1	Cer
Cer[AS] 41:1	Cer[AS] 41:1	Cer
Cer[EODS] 53:0	Cer[EODS] 53:0	Cer
Cer[NDS] 34:0	Cer[NDS] 34:0	Cer
Cer[NP] 41:0	Cer[NP] 41:0	Cer
Cer[NS] 34:1	Cer[NS] 34:1	Cer
Cer[NS] 35:1	Cer[NS] 35:1	Cer
Cer[NS] 37:4	Cer[NS] 37:4	Cer
Cer[NS] 43:3	Cer[NS] 43:3	Cer
DG 36:0	DG 36:0	DG
DG 38:0	DG 38:0	DG
DG 38:7	DG 38:7	DG
FAHFA 33:0	FAHFA 33:0	FAHFA
FAHFA 36:0	FAHFA 36:0	FAHFA
FAHFA 38:3	FAHFA 38:3	FAHFA
FAHFA 39:3	FAHFA 39:3	FAHFA
FAHFA 40:3	FAHFA 40:3	FAHFA
FAHFA 42:3	FAHFA 42:3	FAHFA
FFA(16:0)	FFA(16:0)	FFA
GlcCer[NS] 32:1	GlcCer[NS] 32:1	GlcCer
GlcCer[NS] 34:2	GlcCer[NS] 34:2	GlcCer
GlcCer[NS] 41:2	GlcCer[NS] 41:2	GlcCer
GlcCer[NS] 41:3	GlcCer[NS] 41:3	GlcCer
GlcCer[NS] 42:2	GlcCer[NS] 42:2	GlcCer
LysoPC 18:2	LysoPC 18:2	LPC
LysoPC 20:5	LysoPC 20:5	LPC
LysoPC 22:0	LysoPC 22:0	LPC
LysoPC 22:5	LysoPC 22:5	LPC
LysoPC 22:6	LysoPC 22:6	LPC
LysoPC 24:4	LysoPC 24:4	LPC
LysoPC 26:0	LysoPC 26:0	LPC
LysoPC 26:4	LysoPC 26:4	LPC
LysoPE 16:0	LysoPE 16:0	LPE
LysoPE 18:0	LysoPE 18:0	LPE
LysoPE 18:3	LysoPE 18:3	LPE
LysoPE 22:6	LysoPE 22:6	LPE
LysoPE 24:0	LysoPE 24:0	LPE
MG 26:4	MG 26:4	MG
PA 34:1	PA 34:1	PA
PA 34:2	PA 34:2	PA
PA 36:4	PA 36:4	PA
PA 36:5	PA 36:5	PA
PA 38:6	PA 38:6	PA
PC 33:1	PC 33:1	PC
PC 34:3	PC 34:3	PC
PC 34:5	PC 34:5	PC
PC 35:1	PC 35:1	PC
PC 35:2	PC 35:2	PC
PC 37:2	PC 37:2	PC
PC 37:7	PC 37:7	PC
PC 38:4	PC 38:4	PC
PC 38:7	PC 38:7	PC
PC 38:8	PC 38:8	PC
PC 39:5	PC 39:5	PC
PC 39:6	PC 39:6	PC
PC 40:1	PC 40:1	PC
PC 40:2	PC 40:2	PC
PC 41:7	PC 41:7	PC
PC 42:11	PC 42:11	PC
PC 42:7	PC 42:7	PC
PC 42:8	PC 42:8	PC
PE 30:0	PE 30:0	PE
PE 32:0	PE 32:0	PE
PE 33:0	PE 33:0	PE
PE 34:0	PE 34:0	PE
PE 34:4	PE 34:4	PE
PE 35:0	PE 35:0	PE
PE 35:1	PE 35:1	PE
PE 36:0	PE 36:0	PE
PE 37:5	PE 37:5	PE
PE 38:2	PE 38:2	PE
PE 40:2	PE 40:2	PE
PE 40:4	PE 40:4	PE
PE 40:7	PE 40:7	PE
PE 42:10	PE 42:10	PE
PG 32:0	PG 32:0	PG
PG 32:1	PG 32:1	PG
PG 33:0	PG 33:0	PG
PG 34:1	PG 34:1	PG
PG 36:3	PG 36:3	PG
Plasmenyl-PC 24:0	Plasmenyl-PC 24:0	Plasmenyl-PC
Plasmenyl-PC 26:0	Plasmenyl-PC 26:0	Plasmenyl-PC
Plasmenyl-PC 32:1	Plasmenyl-PC 32:1	Plasmenyl-PC
Plasmenyl-PC 34:4	Plasmenyl-PC 34:4	Plasmenyl-PC
Plasmenyl-PC 35:1	Plasmenyl-PC 35:1	Plasmenyl-PC
Plasmenyl-PC 35:3	Plasmenyl-PC 35:3	Plasmenyl-PC
Plasmenyl-PC 36:0	Plasmenyl-PC 36:0	Plasmenyl-PC
Plasmenyl-PC 36:5	Plasmenyl-PC 36:5	Plasmenyl-PC
Plasmenyl-PC 37:1	Plasmenyl-PC 37:1	Plasmenyl-PC
Plasmenyl-PC 37:4	Plasmenyl-PC 37:4	Plasmenyl-PC
Plasmenyl-PC 37:6	Plasmenyl-PC 37:6	Plasmenyl-PC
Plasmenyl-PC 38:4	Plasmenyl-PC 38:4	Plasmenyl-PC
Plasmenyl-PC 38:5	Plasmenyl-PC 38:5	Plasmenyl-PC
Plasmenyl-PC 39:2	Plasmenyl-PC 39:2	Plasmenyl-PC
Plasmenyl-PC 39:5	Plasmenyl-PC 39:5	Plasmenyl-PC
Plasmenyl-PC 39:6	Plasmenyl-PC 39:6	Plasmenyl-PC
Plasmenyl-PC 40:1	Plasmenyl-PC 40:1	Plasmenyl-PC
Plasmenyl-PC 41:4	Plasmenyl-PC 41:4	Plasmenyl-PC
Plasmenyl-PC 43:3	Plasmenyl-PC 43:3	Plasmenyl-PC
Plasmenyl-PC 44:1	Plasmenyl-PC 44:1	Plasmenyl-PC
Plasmenyl-PC 44:2	Plasmenyl-PC 44:2	Plasmenyl-PC
Plasmenyl-PC 44:3	Plasmenyl-PC 44:3	Plasmenyl-PC
Plasmenyl-PC 44:4	Plasmenyl-PC 44:4	Plasmenyl-PC
Plasmenyl-PC 45:4	Plasmenyl-PC 45:4	Plasmenyl-PC
Plasmenyl-PE 32:0	Plasmenyl-PE 32:0	Plasmenyl-PE
Plasmenyl-PE 40:1	Plasmenyl-PE 40:1	Plasmenyl-PE
PS 34:0	PS 34:0	PS
PS 36:1	PS 36:1	PS
PS 38:4	PS 38:4	PS
PS 40:5	PS 40:5	PS
SM 28:1	SM 28:1	SM
SM 29:1	SM 29:1	SM
SM 32:0	SM 32:0	SM
SM 33:1	SM 33:1	SM
SM 34:3	SM 34:3	SM
SM 35:1	SM 35:1	SM
SM 35:2	SM 35:2	SM
SM 35:6	SM 35:6	SM
SM 36:4	SM 36:4	SM
SM 37:1	SM 37:1	SM
SM 37:2	SM 37:2	SM
SM 38:1	SM 38:1	SM
SM 38:5	SM 38:5	SM
SM 39:1	SM 39:1	SM
SM 39:3	SM 39:3	SM
SM 42:7	SM 42:7	SM
SM 43:1	SM 43:1	SM
SM 43:2	SM 43:2	SM
SM 43:3	SM 43:3	SM
SM 44:2	SM 44:2	SM
SM 44:7	SM 44:7	SM
SM 45:4	SM 45:4	SM
TG 51:0	TG 51:0	TG
TG 51:5	TG 51:5	TG
TG 52:2	TG 52:2	TG
TG 52:3	TG 52:3	TG
TG 53:0	TG 53:0	TG
TG 56:10	TG 56:10	TG
TG 58:5	TG 58:5	TG
Unknown Cer[NS] 34:1; [M+H]+@5.85	Unknown Cer[NS] 34:1; [M+H]+@5.85	Cer
Unknown FAHFA 38:3; [M-H]-@2.23	Unknown FAHFA 38:3; [M-H]-@2.23	FAHFA
Unknown PC 32:0; [M+H]+@5.44	Unknown PC 32:0; [M+H]+@5.44	PC
Unknown PC 34:1; [M+Hac-H]-@8.83	Unknown PC 34:1; [M+Hac-H]-@8.83	PC
Unknown PC 36:2; [M+H]+@6.20	Unknown PC 36:2; [M+H]+@6.20	PC
Unknown PC 36:5; [M+Hac-H]-@5.63	Unknown PC 36:5; [M+Hac-H]-@5.63	PC
Unknown PC 37:4; [M+H]+@7.36	Unknown PC 37:4; [M+H]+@7.36	PC
Unknown PC 38:4; [M+Hac-H]-@8.71	Unknown PC 38:4; [M+Hac-H]-@8.71	PC
Unknown PC 39:4; [M+H]+@6.83	Unknown PC 39:4; [M+H]+@6.83	PC
Unknown Plasmenyl-PC 34:3; [M+H]+@4.32	Unknown Plasmenyl-PC 34:3; [M+H]+@4.32	Plasmenyl-PC
Unknown Plasmenyl-PE 37:2; [M-H]-@6.43	Unknown Plasmenyl-PE 37:2; [M-H]-@6.43	Plasmenyl-PE
Unknown SM 35:1; [M+H]+@5.61	Unknown SM 35:1; [M+H]+@5.61	SM
FAHFA 32:3	Group_1	FAHFA
FAHFA 34:5	Group_1	FAHFA
FAHFA 35:4	Group_1	FAHFA
Unknown FAHFA 36:3; [M-H]-@2.42	Group_1	FAHFA
FFA(18:0)	Group_2	FFA
FFA(20:0)	Group_2	FFA
FAHFA 34:1	Group_3	FAHFA
FAHFA 35:0	Group_3	FAHFA
FAHFA 36:1	Group_3	FAHFA
FAHFA 36:3	Group_3	FAHFA
FAHFA 36:4	Group_3	FAHFA
FAHFA 38:4	Group_3	FAHFA
FAHFA 38:6	Group_3	FAHFA
FAHFA 40:4	Group_3	FAHFA
FAHFA 40:5	Group_3	FAHFA
Unknown FAHFA 36:0; [M-H]-@3.15	Group_3	FAHFA
FFA(18:1)	Group_4	FFA
FFA(18:2)	Group_4	FFA
FFA(20:1)	Group_4	FFA
FFA(20:2)	Group_4	FFA
FFA(22:2)	Group_4	FFA
FFA(24:2)	Group_4	FFA
FAHFA 40:7	Group_5	FAHFA
FAHFA 42:7	Group_5	FAHFA
FAHFA 44:11	Group_5	FAHFA
FFA(20:4) Arachidonic acid	Group_6	FFA
FFA(24:3)	Group_6	FFA
FFA(22:0)	Group_7	FFA
FFA(24:0)	Group_7	FFA
FAHFA 31:0	Group_8	FAHFA
FAHFA 32:0	Group_8	FAHFA
FAHFA 32:1	Group_8	FAHFA
FAHFA 34:4	Group_8	FAHFA
FAHFA 35:2	Group_8	FAHFA
FAHFA 36:2	Group_8	FAHFA
FAHFA 40:6	Group_8	FAHFA
FAHFA 42:4	Group_8	FAHFA
Unknown FAHFA 38:4; [M-H]-@1.65	Group_8	FAHFA
FFA(22:1)	Group_9	FFA
FFA(22:3)	Group_9	FFA
FFA(24:1)	Group_9	FFA
FAHFA 30:2	Group_10	FAHFA
FAHFA 34:2	Group_10	FAHFA
FAHFA 38:2	Group_10	FAHFA
Unknown FAHFA 38:2; [M-H]-@3.13	Group_10	FAHFA
SM 41:6	Group_11	SM
SM 43:7	Group_11	SM
Cer[EODS] 49:1	Group_12	Cer
Cer[EODS] 51:3	Group_12	Cer
Cer[NDS] 38:0	Group_12	Cer
PC 39:3	Group_13	PC
PC 42:9	Group_13	PC
17:1 Cholesteryl ester	Group_14	CE
20:3 Cholesteryl ester	Group_14	CE
Unknown 18:3 Cholesteryl ester; [M+NH4]+@10.50	Group_14	CE
SM 34:2	Group_15	SM
SM 38:0	Group_15	SM
SM 40:1	Group_15	SM
SM 42:1	Group_15	SM
SM 38:2	Group_16	SM
SM 44:5	Group_16	SM
PC 25:1	Group_17	PC
Unknown PC 34:3; [M+H]+@4.27	Group_17	PC
Unknown PC 34:4; [M+H]+@3.44	Group_17	PC
Unknown PC 36:3; [M+H]+@5.17	Group_17	PC
Plasmenyl-PE 38:1	Group_18	Plasmenyl-PE
Plasmenyl-PE 40:3	Group_18	Plasmenyl-PE
20:5 Cholesteryl ester	Group_19	CE
22:4 Cholesteryl ester	Group_19	CE
22:5 Cholesteryl ester	Group_19	CE
22:6 Cholesteryl ester	Group_19	CE
Unknown 20:4 Cholesteryl ester; [M+NH4]+@10.60	Group_19	CE
Acylcarnitine 16:0	Group_20	AC
Acylcarnitine 18:0	Group_20	AC
Acylcarnitine 18:1	Group_21	AC
Acylcarnitine 18:2	Group_21	AC
Cer[AS] 42:2	Group_22	Cer
Cer[NDS] 36:0	Group_22	Cer
Cer[NP] 38:0	Group_22	Cer
Cer[NS] 36:1	Group_22	Cer
PC 34:2	Group_23	PC
PC 46:4	Group_23	PC
Cer[NDS] 40:0	Group_24	Cer
Cer[NP] 40:0	Group_24	Cer
Cer[NP] 42:0	Group_24	Cer
Cer[NS] 32:1	Group_24	Cer
Cer[NS] 37:1	Group_24	Cer
Cer[NS] 38:1	Group_24	Cer
Cer[NS] 39:1	Group_24	Cer
Cer[NS] 40:1	Group_24	Cer
Cer[NS] 40:2	Group_24	Cer
Cer[NS] 41:2	Group_24	Cer
Cer[NS] 42:2	Group_24	Cer
Cer[NS] 43:1	Group_24	Cer
Cer[NDS] 41:0	Group_25	Cer
Cer[NDS] 42:0	Group_25	Cer
Cer[NDS] 42:1	Group_25	Cer
Cer[NS] 41:1	Group_25	Cer
Cer[NS] 42:1	Group_25	Cer
Cer[NS] 43:2	Group_25	Cer
Cer[NS] 44:1	Group_25	Cer
Unknown Cer[NS] 42:1; [M+H]+@8.71	Group_25	Cer
PC 35:4	Group_26	PC
PC 39:4	Group_26	PC
SM 30:1	Group_27	SM
SM 31:1	Group_27	SM
SM 32:1	Group_27	SM
SM 32:2	Group_27	SM
SM 33:0	Group_27	SM
SM 33:2	Group_27	SM
Cer[EODS] 57:2	Group_28	Cer
Cer[NS] 33:1	Group_28	Cer
Cer[NS] 34:2	Group_28	Cer
Cer[NS] 36:2	Group_28	Cer
Cer[NP] 34:0	Group_29	Cer
Cer[NS] 33:4	Group_29	Cer
GlcCer[NS] 38:1	Group_30	GlcCer
GlcCer[NS] 43:1	Group_30	GlcCer
Cer[NS] 38:2	Group_31	Cer
Cer[NS] 39:2	Group_31	Cer
Cer[NS] 42:3	Group_31	Cer
Cer[NP] 42:1	Group_32	Cer
Cer[NS] 41:3	Group_32	Cer
PC 34:1	Group_33	PC
PC 36:2	Group_33	PC
PC 35:3	Group_34	PC
PC 37:1	Group_34	PC
GlcCer[NS] 34:1	Group_35	GlcCer
GlcCer[NS] 40:1	Group_35	GlcCer
SM 34:1	Group_36	SM
SM 41:1	Group_36	SM
SM 41:2	Group_36	SM
GlcCer[NS] 41:1	Group_37	GlcCer
GlcCer[NS] 42:1	Group_37	GlcCer
Plasmenyl-PC 32:0	Group_38	Plasmenyl-PC
Plasmenyl-PC 34:0	Group_38	Plasmenyl-PC
Plasmenyl-PC 40:2	Group_38	Plasmenyl-PC
SM 43:5	Group_39	SM
SM 44:4	Group_39	SM
DG 30:0	Group_40	DG
DG 30:1	Group_40	DG
TG 40:1	Group_41	TG
TG 41:0	Group_41	TG
TG 42:0	Group_41	TG
TG 42:1	Group_41	TG
TG 42:2	Group_41	TG
TG 42:3	Group_41	TG
TG 43:0	Group_41	TG
TG 44:0	Group_41	TG
TG 44:1	Group_41	TG
TG 44:2	Group_41	TG
TG 45:0	Group_41	TG
TG 45:1	Group_41	TG
TG 46:0	Group_41	TG
TG 46:1	Group_41	TG
TG 46:2	Group_41	TG
TG 46:3	Group_41	TG
TG 47:0	Group_41	TG
TG 47:1	Group_41	TG
TG 47:2	Group_41	TG
TG 47:3	Group_41	TG
TG 48:0	Group_41	TG
TG 48:1	Group_41	TG
TG 48:2	Group_41	TG
TG 48:3	Group_41	TG
TG 49:0	Group_41	TG
TG 49:1	Group_41	TG
TG 49:2	Group_41	TG
TG 50:0	Group_41	TG
TG 51:1	Group_41	TG
DG 31:0	Group_42	DG
DG 33:0	Group_42	DG
TG 36:0	Group_43	TG
TG 38:0	Group_43	TG
TG 39:0	Group_43	TG
TG 40:0	Group_43	TG
DG 32:0	Group_44	DG
DG 32:1	Group_44	DG
DG 33:1	Group_44	DG
DG 34:0	Group_44	DG
DG 35:1	Group_44	DG
DG 36:1	Group_44	DG
TG 49:3	Group_45	TG
TG 50:1	Group_45	TG
TG 50:2	Group_45	TG
TG 51:2	Group_45	TG
TG 52:1	Group_45	TG
DG 32:2	Group_46	DG
DG 35:2	Group_46	DG
TG 50:3	Group_47	TG
TG 50:4	Group_47	TG
TG 50:5	Group_47	TG
TG 50:6	Group_47	TG
DG 34:2	Group_48	DG
DG 34:3	Group_48	DG
DG 35:3	Group_48	DG
DG 36:2	Group_48	DG
DG 38:2	Group_48	DG
DG 38:3	Group_48	DG
DG 36:3	Group_49	DG
DG 36:4	Group_49	DG
TG 52:4	Group_50	TG
TG 52:5	Group_50	TG
TG 54:6	Group_50	TG
TG 54:7	Group_50	TG
DG 36:5	Group_51	DG
DG 38:4	Group_51	DG
DG 38:5	Group_51	DG
DG 38:6	Group_51	DG
DG 38:1	Group_52	DG
DG 42:10	Group_52	DG
DG 40:7	Group_53	DG
DG 40:8	Group_53	DG
TG 52:6	Group_54	TG
TG 53:5	Group_54	TG
TG 54:8	Group_54	TG
TG 56:5	Group_54	TG
TG 56:6	Group_54	TG
TG 58:6	Group_54	TG
TG 58:7	Group_54	TG
LysoPC 14:0	Group_55	LPC
LysoPC 16:0	Group_55	LPC
LysoPC 16:1	Group_55	LPC
LysoPC 18:3	Group_55	LPC
LysoPC 20:3	Group_55	LPC
LysoPC 15:0	Group_56	LPC
LysoPC 17:0	Group_56	LPC
LysoPC 17:1	Group_56	LPC
LysoPC 20:4	Group_56	LPC
LysoPC 22:4	Group_56	LPC
LysoPC 18:0	Group_57	LPC
LysoPC 18:1	Group_57	LPC
LysoPC 19:0	Group_57	LPC
LysoPE 18:1	Group_58	LPE
LysoPE 18:2	Group_58	LPE
LysoPC 19:1	Group_59	LPC
LysoPC 20:0	Group_59	LPC
LysoPC 20:1	Group_59	LPC
LysoPC 24:0	Group_59	LPC
LysoPC 24:1	Group_59	LPC
LysoPC 20:2	Group_60	LPC
LysoPC 26:1	Group_60	LPC
LysoPC 26:2	Group_60	LPC
LysoPE 20:3	Group_61	LPE
LysoPE 20:4	Group_61	LPE
LysoPE 22:4	Group_61	LPE
LysoPE 22:5	Group_61	LPE
PC 37:6	Group_62	PC
PC 38:6	Group_62	PC
PC 40:6	Group_62	PC
PC 40:8	Group_62	PC
PC 41:6	Group_62	PC
PC 42:10	Group_62	PC
PC 44:5	Group_63	PC
PC 46:5	Group_63	PC
PC 22:0	Group_64	PC
PC 23:0	Group_64	PC
PC 36:5	Group_64	PC
PC 24:0	Group_65	PC
PC 26:1	Group_65	PC
PC 26:0	Group_66	PC
PC 28:1	Group_66	PC
PC 30:0	Group_66	PC
PC 30:2	Group_66	PC
PC 32:4	Group_66	PC
PC 26:2	Group_67	PC
PC 40:3	Group_67	PC
PC 28:0	Group_68	PC
PC 29:0	Group_68	PC
PC 30:1	Group_68	PC
PC 30:3	Group_68	PC
PC 31:1	Group_68	PC
PC 32:1	Group_68	PC
PC 31:0	Group_69	PC
PC 33:0	Group_69	PC
PE 34:1	Group_70	PE
PE 38:4	Group_70	PE
PE 38:5	Group_70	PE
PC 37:5	Group_71	PC
Unknown PC 31:1; [M+H]+@6.78	Group_71	PC
Unknown PC 35:3; [M+H]+@7.18	Group_71	PC
PC 31:2	Group_72	PC
PC 33:2	Group_72	PC
PE 34:2	Group_73	PE
PE 34:3	Group_73	PE
PE 35:2	Group_73	PE
PE 36:2	Group_73	PE
PC 32:0	Group_74	PC
PC 36:0	Group_74	PC
PC 36:1	Group_74	PC
PC 32:2	Group_75	PC
PC 32:3	Group_75	PC
PC 34:4	Group_75	PC
PC 36:6	Group_75	PC
PC 36:7	Group_75	PC
PC 33:3	Group_76	PC
PC 38:1	Group_76	PC
PC 42:5	Group_76	PC
PC 34:0	Group_77	PC
PC 36:3	Group_77	PC
PC 38:3	Group_77	PC
SM 40:0	Group_78	SM
SM 41:0	Group_78	SM
PC 41:5	Group_79	PC
PC 42:4	Group_79	PC
Unknown PC 34:2; [M+H]+@3.40	Group_79	PC
PC 35:5	Group_80	PC
Unknown PC 37:5; [M+H]+@6.07	Group_80	PC
PC 35:6	Group_81	PC
PC 35:7	Group_81	PC
PE 37:6	Group_82	PE
PE 38:6	Group_82	PE
PE 38:7	Group_82	PE
PE 39:6	Group_82	PE
PE 40:6	Group_82	PE
PE 40:8	Group_82	PE
PC 36:4	Group_83	PC
PC 38:5	Group_83	PC
PC 40:5	Group_83	PC
PC 37:0	Group_84	PC
Unknown PC 36:4; [M+H]+@4.42	Group_84	PC
PC 37:3	Group_85	PC
PC 42:3	Group_85	PC
PC 37:4	Group_86	PC
PC 42:1	Group_86	PC
PC 42:2	Group_86	PC
PC 44:6	Group_86	PC
Plasmenyl-PC 40:3	Group_87	Plasmenyl-PC
Plasmenyl-PC 40:4	Group_87	Plasmenyl-PC
Plasmenyl-PC 42:3	Group_87	Plasmenyl-PC
Plasmenyl-PC 44:6	Group_87	Plasmenyl-PC
Unknown Plasmenyl-PC 40:3; [M+H]+@7.45	Group_87	Plasmenyl-PC
SM 40:3	Group_88	SM
SM 44:3	Group_88	SM
SM 47:5	Group_88	SM
PE 35:4	Group_89	PE
PE 37:4	Group_89	PE
PC 38:2	Group_90	PC
PC 40:4	Group_90	PC
Plasmenyl-PC 36:3	Group_91	Plasmenyl-PC
Plasmenyl-PC 38:3	Group_91	Plasmenyl-PC
Plasmenyl-PC 40:5	Group_91	Plasmenyl-PC
Plasmenyl-PC 30:0	Group_92	Plasmenyl-PC
Plasmenyl-PC 40:0	Group_92	Plasmenyl-PC
Plasmenyl-PC 36:6	Group_93	Plasmenyl-PC
Plasmenyl-PC 38:6	Group_93	Plasmenyl-PC
Plasmenyl-PC 40:6	Group_93	Plasmenyl-PC
Unknown Plasmenyl-PC 40:6; [M+H]+@7.01	Group_93	Plasmenyl-PC
PC 39:7	Group_94	PC
PC 40:10	Group_94	PC
PC 40:7	Group_94	PC
PC 40:0	Group_95	PC
PC 44:1	Group_95	PC
PC 44:2	Group_95	PC
PE 38:1	Group_96	PE
Unknown PE 36:3; [M-H]-@5.16	Group_96	PE
PC 40:9	Group_97	PC
PC 42:6	Group_97	PC
Plasmenyl-PC 42:5	Group_98	Plasmenyl-PC
Plasmenyl-PC 44:5	Group_98	Plasmenyl-PC
Unknown Plasmenyl-PC 42:6; [M+H]+@7.07	Group_98	Plasmenyl-PC
PC 44:3	Group_99	PC
PC 44:4	Group_99	PC
TG 55:1	Group_100	TG
TG 55:2	Group_100	TG
PE 32:1	Group_101	PE
PE 32:2	Group_101	PE
PE 33:1	Group_101	PE
PE 33:2	Group_102	PE
PE 35:3	Group_102	PE
PE 37:2	Group_102	PE
PE 37:3	Group_102	PE
PE 36:1	Group_103	PE
PE 36:3	Group_103	PE
Unknown PE 34:0; [M-H]-@6.53	Group_103	PE
PE 36:4	Group_104	PE
PE 38:3	Group_104	PE
PE 40:5	Group_104	PE
PE 36:5	Group_105	PE
PE 36:6	Group_105	PE
Plasmenyl-PC 34:1	Group_106	Plasmenyl-PC
Plasmenyl-PC 36:2	Group_106	Plasmenyl-PC
Plasmenyl-PC 34:2	Group_107	Plasmenyl-PC
Plasmenyl-PC 36:1	Group_107	Plasmenyl-PC
Plasmenyl-PC 36:4	Group_107	Plasmenyl-PC
SM 36:1	Group_108	SM
SM 36:2	Group_108	SM
SM 36:3	Group_108	SM
SM 39:2	Group_108	SM
SM 41:3	Group_108	SM
SM 42:2	Group_108	SM
SM 42:3	Group_108	SM
Plasmenyl-PC 34:3	Group_109	Plasmenyl-PC
Plasmenyl-PC 35:2	Group_109	Plasmenyl-PC
Plasmenyl-PC 35:0	Group_110	Plasmenyl-PC
Plasmenyl-PC 42:2	Group_110	Plasmenyl-PC
Plasmenyl-PC 42:4	Group_110	Plasmenyl-PC
Plasmenyl-PC 42:6	Group_110	Plasmenyl-PC
SM 40:2	Group_111	SM
SM 43:4	Group_111	SM
Plasmenyl-PE 32:1	Group_112	Plasmenyl-PE
Plasmenyl-PE 32:2	Group_112	Plasmenyl-PE
Plasmenyl-PE 34:4	Group_112	Plasmenyl-PE
Plasmenyl-PE 35:4	Group_112	Plasmenyl-PE
Plasmenyl-PC 37:2	Group_113	Plasmenyl-PC
Plasmenyl-PC 37:3	Group_113	Plasmenyl-PC
Plasmenyl-PE 38:2	Group_114	Plasmenyl-PE
Plasmenyl-PE 40:2	Group_114	Plasmenyl-PE
Plasmenyl-PE 37:4	Group_115	Plasmenyl-PE
Plasmenyl-PE 39:4	Group_115	Plasmenyl-PE
Plasmenyl-PE 40:4	Group_115	Plasmenyl-PE
Plasmenyl-PE 38:4	Group_116	Plasmenyl-PE
Plasmenyl-PE 40:6	Group_116	Plasmenyl-PE
Plasmenyl-PE 38:6	Group_117	Plasmenyl-PE
Plasmenyl-PE 39:6	Group_117	Plasmenyl-PE
Plasmenyl-PC 42:0	Group_118	Plasmenyl-PC
Plasmenyl-PC 42:1	Group_118	Plasmenyl-PC
Plasmenyl-PC 43:4	Group_118	Plasmenyl-PC
Plasmenyl-PC 46:4	Group_118	Plasmenyl-PC
Plasmenyl-PE 34:1	Group_119	Plasmenyl-PE
Plasmenyl-PE 34:2	Group_119	Plasmenyl-PE
Plasmenyl-PE 34:3	Group_119	Plasmenyl-PE
Plasmenyl-PE 35:1	Group_119	Plasmenyl-PE
Plasmenyl-PE 35:2	Group_119	Plasmenyl-PE
Plasmenyl-PE 36:1	Group_119	Plasmenyl-PE
Plasmenyl-PE 36:2	Group_119	Plasmenyl-PE
Plasmenyl-PE 36:3	Group_119	Plasmenyl-PE
Plasmenyl-PE 37:2	Group_119	Plasmenyl-PE
Plasmenyl-PE 42:4	Group_120	Plasmenyl-PE
Unknown Plasmenyl-PE 36:2; [M-H]-@6.54	Group_120	Plasmenyl-PE
Plasmenyl-PE 36:4	Group_121	Plasmenyl-PE
Plasmenyl-PE 36:5	Group_121	Plasmenyl-PE
Plasmenyl-PE 36:6	Group_121	Plasmenyl-PE
Plasmenyl-PE 37:5	Group_121	Plasmenyl-PE
Plasmenyl-PE 37:6	Group_121	Plasmenyl-PE
Plasmenyl-PE 38:5	Group_121	Plasmenyl-PE
Plasmenyl-PE 42:6	Group_121	Plasmenyl-PE
Plasmenyl-PE 38:3	Group_122	Plasmenyl-PE
Plasmenyl-PE 40:5	Group_122	Plasmenyl-PE
PG 34:0	Group_123	PG
PG 36:0	Group_123	PG
PG 34:2	Group_124	PG
PG 36:2	Group_124	PG
PI 34:1	Group_125	PI
PI 34:2	Group_125	PI
PI 36:3	Group_125	PI
PI 36:4	Group_125	PI
PI 38:5	Group_125	PI
PI 40:5	Group_125	PI
PI 36:1	Group_126	PI
PI 38:6	Group_126	PI
PI 40:6	Group_126	PI
PI 36:2	Group_127	PI
PI 38:3	Group_127	PI
PI 38:4	Group_127	PI
SM 30:0	Group_128	SM
SM 30:2	Group_128	SM
SM 44:1	Group_128	SM
SM 34:0	Group_129	SM
SM 36:0	Group_129	SM
SM 38:3	Group_130	SM
SM 38:4	Group_130	SM
SM 40:4	Group_130	SM
SM 40:5	Group_130	SM
SM 42:4	Group_130	SM
SM 42:5	Group_130	SM
SM 42:6	Group_130	SM
SM 44:6	Group_130	SM
TG 48:4	Group_131	TG
TG 51:3	Group_131	TG
TG 53:4	Group_131	TG
Unknown TG 53:2; [M+NH4]+@10.16	Group_131	TG
TG 51:4	Group_132	TG
TG 53:2	Group_132	TG
TG 53:3	Group_132	TG
TG 55:3	Group_132	TG
Unknown TG 51:3; [M+NH4]+@10.29	Group_132	TG
TG 52:0	Group_133	TG
TG 53:1	Group_133	TG
TG 54:0	Group_133	TG
TG 54:1	Group_133	TG
TG 54:3	Group_134	TG
TG 54:4	Group_134	TG
TG 54:5	Group_134	TG
Unknown TG 53:4; [M+NH4]+@10.33	Group_134	TG
TG 54:2	Group_135	TG
TG 56:3	Group_135	TG
TG 56:4	Group_135	TG
TG 58:4	Group_135	TG
TG 56:0	Group_136	TG
TG 56:1	Group_136	TG
TG 56:2	Group_136	TG
TG 58:1	Group_136	TG
TG 58:2	Group_136	TG
TG 58:3	Group_136	TG
TG 62:1	Group_136	TG
TG 56:7	Group_137	TG
TG 56:8	Group_137	TG
TG 56:9	Group_137	TG
TG 58:10	Group_137	TG
TG 58:11	Group_137	TG
TG 58:8	Group_137	TG
TG 58:9	Group_137	TG
TG 60:10	Group_137	TG
TG 60:11	Group_137	TG
TG 60:12	Group_137	TG
TG 62:12	Group_137	TG
TG 62:14	Group_137	TG

## Sheet: Edgelist output
Metabolite A	Metabolite B	partial correlation (Group1)	partial correlation (Group2)	edge
16:0 Cholesteryl ester	Group_86	0.0296544	0	M1
16:0 Cholesteryl ester	SM 45:4	0.153034	0	M1
16:1 Cholesteryl ester	Group_14	0.13615	0.0906491	Both
16:1 Cholesteryl ester	Group_68	0.185672	0.182889	Both
18:1 Cholesteryl ester	Group_74	0.286757	0.0646577	Both
18:2 Cholesteryl ester	Group_15	0.0268969	0	M1
18:3 Cholesteryl ester	Group_17	0.531261	0.339923	Both
18:3 Cholesteryl ester	Group_6	0.117679	0	M1
18:3 Cholesteryl ester	LysoPE 18:0	0.025319	0.136008	Both
18:3 Cholesteryl ester	Plasmenyl-PC 45:4	0.0936118	0	M1
18:3 Cholesteryl ester	Unknown Plasmenyl-PC 34:3: [M+H]+@4.32	0.180532	0	M1
20:4 Cholesteryl ester	PC 35:1	-0.0893262	0	M1
20:4 Cholesteryl ester	Plasmenyl-PC 44:4	0.270881	0.135297	Both
Acylcarnitine 14:1	Group_21	0.0166114	0.160496	Both
Acylcarnitine 14:1	Group_8	0.0318092	0.153006	Both
Cer[AS] 41:1	Group_77	0.00938893	0.259529	Both
Cer[NDS] 34:0	Cer[NS] 35:1	0.0642671	0	M1
Cer[NS] 35:1	Group_123	0.0418878	0.0111799	Both
Cer[NS] 35:1	Group_2	0.0566795	0	M1
Cer[NS] 35:1	PA 34:1	0	0.0624468	M3
Cer[NS] 35:1	PE 34:0	0.142466	0.172183	Both
Cer[NS] 35:1	SM 35:1	0.0735093	0.0124387	Both
Cer[NS] 43:3	Group_17	-0.107288	0	M1
Cer[NS] 43:3	Group_25	0.0321155	0	M1
DG 36:0	Group_133	0.0388307	0	M1
DG 36:0	Group_44	0.0617649	0.0351595	Both
FAHFA 33:0	FFA(16:0)	0	0.299832	M3
FAHFA 38:3	Plasmenyl-PC 39:2	-0.00629303	0	M1
FAHFA 40:3	FFA(16:0)	0	0.0147819	M3
FAHFA 40:3	Group_2	0.0271444	0.382691	Both
FAHFA 40:3	PE 38:2	0	0.00430272	M3
FAHFA 42:3	Group_2	0	0.218096	M3
FFA(16:0)	Group_1	0.227991	0.291975	Both
FFA(16:0)	Group_2	0.156033	0.234793	Both
FFA(16:0)	Group_4	0.0754656	0.0988571	Both
FFA(16:0)	Group_6	0.0921043	0.201642	Both
FFA(16:0)	Unknown FAHFA 38:3: [M-H]-@2.23	0	0.311595	M3
GlcCer[NS] 32:1	Plasmenyl-PC 36:0	0.174514	0	M1
GlcCer[NS] 42:2	Group_35	0	0.083225	M3
GlcCer[NS] 42:2	Group_37	0.262796	0.415086	Both
Group_1	Group_10	0.197806	0.325656	Both
Group_1	Group_3	0.375222	0.313837	Both
Group_1	Group_8	0.15137	0.24967	Both
Group_10	Group_2	0.220554	0.304185	Both
Group_10	Group_78	0.106669	0	M1
Group_100	Group_133	0.17173	0	M1
Group_101	Group_102	0.0245318	0.0107412	Both
Group_101	Group_45	0.221036	0.116048	Both
Group_101	Group_68	0.125987	0.155592	Both
Group_101	Group_77	0	0.198449	M3
Group_102	Group_24	0.0293075	0.157398	Both
Group_102	Group_73	0.124456	0.217177	Both
Group_102	Group_89	0.323428	0.36181	Both
Group_104	Group_71	0.315594	0.36747	Both
Group_104	Group_77	0.152066	0.107486	Both
Group_105	Group_121	0.0130157	0.0855545	Both
Group_105	Group_66	0.0283722	0	M1
Group_105	Group_75	0	0.097331	M3
Group_105	Group_82	0.31893	0.307503	Both
Group_106	Group_109	0.162942	0.136385	Both
Group_108	Group_130	0.206171	0.224264	Both
Group_108	Group_15	0.342113	0.337194	Both
Group_108	Group_16	0.329463	0.256237	Both
Group_108	Group_27	0.136861	0	M1
Group_109	Group_115	0.0363166	0	M1
Group_109	Group_119	0.15651	0.00425	Both
Group_110	Group_118	0	0.131469	M3
Group_112	Group_119	0.152687	0.160403	Both
Group_112	Group_121	0.157574	0.267936	Both
Group_112	Group_69	0.17114	0	M1
Group_113	Group_114	0.144811	0.068577	Both
Group_113	Group_52	0.161943	0	M1
Group_114	Group_119	0	0.0829237	M3
Group_114	Group_120	0	0.000331305	M3
Group_115	Group_116	0.265574	0.196241	Both
Group_115	Group_119	0.099617	0.113631	Both
Group_115	Group_122	0.306116	0.334495	Both
Group_116	Group_122	0.168877	0.203484	Both
Group_117	Group_121	0.429709	0.465986	Both
Group_117	Group_19	0	0.0539124	M3
Group_117	Group_36	0	0.0679986	M3
Group_117	Group_94	0.0538593	0	M1
Group_118	Group_33	0	-0.11564	M3
Group_118	Group_63	0	0.0332658	M3
Group_119	Group_121	0.118283	0	M1
Group_119	Group_122	0.212253	0.222206	Both
Group_120	Group_122	0.135319	0.13612	Both
Group_121	Group_122	0.219803	0.147445	Both
Group_121	Group_93	0.0162858	0	M1
Group_122	Group_83	0.0982045	0	M1
Group_124	Group_127	0	0.0814941	M3
Group_125	Group_126	0.226689	0.255644	Both
Group_125	Group_127	0.346176	0.377087	Both
Group_126	Group_62	0.0250851	0	M1
Group_128	Group_27	0.38116	0.310922	Both
Group_128	Group_65	0.0453846	0	M1
Group_128	Group_75	0.126968	0	M1
Group_129	Group_16	0	0.00757614	M3
Group_129	Group_78	0.298146	0.0296578	Both
Group_13	Group_74	0.0327621	0	M1
Group_13	Group_76	0.133583	0	M1
Group_13	Group_77	0.0983599	0.0595079	Both
Group_130	Group_16	0.278332	0.274076	Both
Group_130	Group_39	0	0.0770439	M3
Group_131	Group_41	0.301289	0.1817	Both
Group_131	Group_47	0.299931	0.250265	Both
Group_132	Group_134	0.105218	0.298093	Both
Group_132	Group_34	0.191708	0.229275	Both
Group_132	Group_45	0.280708	0.178548	Both
Group_133	Group_136	0.221977	0.239688	Both
Group_133	Group_41	0.179119	0.143817	Both
Group_133	Group_45	0.214577	0.114943	Both
Group_134	Group_135	0.392895	0.292112	Both
Group_134	Group_50	0.367912	0.308608	Both
Group_135	Group_136	0.339046	0.275231	Both
Group_136	Group_7	0.328754	0.352026	Both
Group_136	Group_8	0	-0.0351719	M3
Group_137	Group_17	-0.00175774	0	M1
Group_137	Group_19	0.115102	0.143949	Both
Group_137	Group_53	0.268275	0.200552	Both
Group_137	Group_54	0.201867	0.119167	Both
Group_137	Group_62	0.261013	0.284893	Both
Group_137	Group_83	0.027695	0	M1
Group_14	Group_19	0.0613976	0.192863	Both
Group_14	Group_55	0.0264881	0	M1
Group_15	Group_25	0.378714	0.253459	Both
Group_15	Group_27	0.23772	0.282108	Both
Group_15	Group_59	0.072085	0.116856	Both
Group_15	Group_76	0.331861	0.30571	Both
Group_17	Group_64	0.349032	0	M1
Group_17	Group_96	0.136511	0	M1
Group_19	Group_46	0	-0.042431	M3
Group_19	Group_49	-0.139412	-0.272273	Both
Group_2	Group_7	0.0347772	0.170637	Both
Group_20	Group_21	0.398656	0.499058	Both
Group_21	Group_59	0.12217	0.121615	Both
Group_21	Group_9	0.0435494	0	M1
Group_22	Group_24	0.249067	0.105157	Both
Group_22	Group_31	0	0.141681	M3
Group_24	Group_25	0.235779	0.124771	Both
Group_24	Group_31	0.247987	0.27966	Both
Group_24	Group_32	0.0791371	0.0387122	Both
Group_24	Group_36	0.0334753	0.154352	Both
Group_24	Group_77	0.105187	0.129655	Both
Group_26	Group_56	0.247533	0.191038	Both
Group_26	Group_69	0.177298	0	M1
Group_26	Group_89	0.153995	0	M1
Group_27	Group_68	0.0217908	0	M1
Group_28	Group_31	0.112097	0.226095	Both
Group_3	Group_4	0.485262	0.367964	Both
Group_3	Group_8	0.140922	0.186929	Both
Group_31	Group_32	0	0.246774	M3
Group_33	Group_77	0.105337	0.258281	Both
Group_34	Group_69	0.238531	0	M1
Group_35	Group_36	0.0506373	0.293241	Both
Group_35	Group_37	0.202825	0.322041	Both
Group_36	Group_78	0.162526	0	M1
Group_36	Group_83	0.0245779	0	M1
Group_38	Group_87	0.104968	0	M1
Group_38	Group_88	0.0932814	0	M1
Group_4	Group_49	0	0.0347111	M3
Group_4	Group_8	0.34667	0.34928	Both
Group_4	Group_9	0.325387	0.385188	Both
Group_40	Group_41	0.299698	0.288857	Both
Group_40	Group_44	0.283795	0.291125	Both
Group_40	Group_47	0.0766269	0.0220587	Both
Group_41	Group_43	0.452006	0.404646	Both
Group_41	Group_45	0.152114	0.180422	Both
Group_41	Group_49	-0.0079301	0	M1
Group_41	Group_50	-0.0175638	0	M1
Group_41	Group_52	0.122417	0	M1
Group_41	Group_66	0.231972	0.251141	Both
Group_42	Group_44	0.190374	0.056141	Both
Group_43	Group_65	0.19889	0	M1
Group_44	Group_45	0.399922	0.312464	Both
Group_44	Group_46	0.271312	0.194524	Both
Group_44	Group_48	0.12653	0.226436	Both
Group_44	Group_74	0.0252521	0	M1
Group_45	Group_74	0.105776	0	M1
Group_46	Group_47	0.141577	0	M1
Group_46	Group_48	0.178901	0.229251	Both
Group_47	Group_50	0.122749	0.177062	Both
Group_47	Group_75	0.245877	0.118249	Both
Group_48	Group_49	0.285987	0.358868	Both
Group_48	Group_51	0.254602	0.186571	Both
Group_49	Group_50	0.40752	0.289185	Both
Group_49	Group_51	0.120578	0.201016	Both
Group_5	Group_6	0.296922	0.265345	Both
Group_5	Group_8	0	0.0555905	M3
Group_50	Group_54	0.215061	0.0749117	Both
Group_50	Group_69	-0.00809007	0	M1
Group_51	Group_53	0.30397	0.151394	Both
Group_51	Group_54	0.225987	0.0524533	Both
Group_55	Group_56	0.342202	0.205419	Both
Group_56	Group_57	0.31669	0.376757	Both
Group_57	Group_59	0.479291	0.489186	Both
Group_57	Group_60	0	0.0288107	M3
Group_58	Group_61	0.315932	0.288012	Both
Group_59	Group_60	0.150088	0.0722574	Both
Group_6	Group_9	0.239517	0.219206	Both
Group_61	Group_83	0.0895927	0	M1
Group_62	Group_75	0.137597	0.021887	Both
Group_62	Group_94	0.25696	0.220369	Both
Group_65	Group_66	0.241932	0.0743316	Both
Group_66	Group_68	0.441935	0.45633	Both
Group_68	Group_69	0.273595	0.0983935	Both
Group_68	Group_75	0.347109	0.375835	Both
Group_70	Group_71	0.526308	0.536719	Both
Group_70	Group_72	0.0943882	0.14017	Both
Group_70	Group_81	0.299213	0.193075	Both
Group_70	Group_89	0.227641	0.168736	Both
Group_74	Group_76	0.382499	0.228804	Both
Group_77	Group_78	0.208087	0	M1
Group_77	Group_90	0.383209	0.224077	Both
Group_78	Group_90	0.0791388	0	M1
Group_81	Group_82	0.408818	0.361159	Both
Group_82	Group_89	0.207676	0.271674	Both
Group_83	Group_90	0.34105	0.231003	Both
Group_86	Group_87	0.371746	0	M1
Group_87	Group_98	0.370844	0.0848657	Both
Group_90	Group_93	-0.0391276	-0.0368782	Both
Group_93	Group_98	0.144098	0.0385941	Both
LysoPC 18:2	Group_55	0.306967	0.293421	Both
LysoPC 18:2	Group_56	0.0874226	0.118828	Both
LysoPC 18:2	Group_58	0.463298	0.372086	Both
LysoPC 18:2	LysoPE 22:6	0.124964	0.0742913	Both
LysoPC 22:0	Group_85	0	0.0580683	M3
LysoPC 22:0	SM 37:1	0.116005	0	M1
LysoPC 22:5	Group_56	0.216711	0.21979	Both
LysoPC 22:5	Group_61	0.31545	0.25721	Both
LysoPC 22:5	LysoPC 22:6	0.181004	0.291166	Both
LysoPC 22:6	Group_19	0.0654128	0.0891263	Both
LysoPC 22:6	Group_57	0	0.0510452	M3
LysoPC 22:6	LysoPE 16:0	0.0733864	0	M1
LysoPC 22:6	LysoPE 22:6	0.284473	0.273233	Both
LysoPC 24:4	PS 34:0	-0.0454746	0	M1
LysoPC 26:0	PC 35:2	0.0450204	0	M1
LysoPE 16:0	Group_55	0.243231	0.165029	Both
LysoPE 16:0	Group_58	0.192338	0.115239	Both
LysoPE 16:0	Group_61	0	0.000222474	M3
LysoPE 16:0	LysoPE 18:0	0.224777	0.347344	Both
LysoPE 18:0	Group_44	0.00342504	0	M1
LysoPE 18:0	Group_57	0.42961	0.431621	Both
LysoPE 18:3	Group_23	0	-0.296567	M3
LysoPE 18:3	PC 37:2	0	0.0648222	M3
LysoPE 22:6	Group_61	0.0346991	0.129874	Both
LysoPE 22:6	Group_62	0.317909	0.192975	Both
LysoPE 24:0	PS 34:0	0	0.116604	M3
MG 26:4	Group_29	0.00929242	0	M1
PC 34:3	Group_25	0	0.0503394	M3
PC 34:3	Group_50	0.075935	0	M1
PC 34:3	Group_73	0	0.0536758	M3
PC 34:3	Group_75	0.178797	0.395505	Both
PC 34:3	Group_76	0.254755	0.192999	Both
PC 34:5	Group_130	0	-0.058823	M3
PC 35:1	Group_132	0	0.0386911	M3
PC 35:1	SM 43:1	0	0.0304912	M3
PC 37:7	Group_81	0.252021	0.30886	Both
PC 37:7	PE 40:7	0.222393	0.176964	Both
PC 38:4	Group_119	0	-0.0696539	M3
PC 38:4	Group_18	0.0676838	0	M1
PC 38:4	Group_26	0.389505	0.305066	Both
PC 38:4	Group_51	0.0830482	0	M1
PC 38:4	Group_56	0.00232449	0.0725456	Both
PC 38:4	Group_83	0.27335	0.143603	Both
PC 38:4	Group_91	0.0866013	0	M1
PC 38:4	Unknown PC 37:4: [M+H]+@7.36	0.0288352	0	M1
PC 38:7	PG 36:3	0	0.0484473	M3
PC 39:6	Group_19	0.199015	0.202145	Both
PC 39:6	Group_26	0.00165227	0.0802641	Both
PC 39:6	Group_62	0.33963	0.323595	Both
PC 39:6	Group_82	0.0247693	0	M1
PC 39:6	Group_93	0.391933	0.296428	Both
PC 39:6	Group_94	0.124014	0.290029	Both
PC 40:1	PE 35:0	0.207775	0	M1
PC 40:1	Plasmenyl-PC 44:4	0.191585	0	M1
PC 40:2	Plasmenyl-PC 39:5	0	0.0205189	M3
PC 40:2	Plasmenyl-PC 41:4	0.150982	0	M1
PC 41:7	Group_121	0	0.0475594	M3
PC 41:7	Group_67	0	-0.00804277	M3
PC 41:7	Plasmenyl-PC 34:4	0	0.0419875	M3
PC 42:7	Group_59	0.0606238	0.0206273	Both
PC 42:7	Group_94	0	0.0412051	M3
PC 42:7	PC 42:8	0.0595806	0	M1
PE 34:0	Group_116	-0.162336	-0.0920171	Both
PE 34:0	Group_77	0.0818616	0.0359833	Both
PE 34:4	Group_101	0.118583	0.0985603	Both
PE 34:4	Group_105	0.20415	0.329322	Both
PE 34:4	Group_113	0.0243125	0	M1
PE 34:4	Group_89	0.0590442	0	M1
PE 35:1	Group_23	0	-0.220734	M3
PE 35:1	SM 45:4	0.0269119	0	M1
PE 40:4	Group_104	0.106497	0.155973	Both
PE 40:4	Plasmenyl-PC 36:5	0	-0.15977	M3
PE 40:7	Group_82	0.314101	0.262519	Both
PE 40:7	PS 36:1	0.173381	0.0983562	Both
PG 34:1	Group_124	0.179216	0.371192	Both
PG 36:3	Group_102	0	0.0244387	M3
PG 36:3	Group_124	0	0.0918037	M3
Plasmenyl-PC 26:0	Group_60	0.113316	0.13447	Both
Plasmenyl-PC 32:1	Group_64	0.0341229	0	M1
Plasmenyl-PC 32:1	SM 45:4	0.0158587	0	M1
Plasmenyl-PC 35:3	Group_109	0.0313404	0	M1
Plasmenyl-PC 36:0	Group_27	0.169776	0.0431631	Both
Plasmenyl-PC 36:0	Group_34	0.13645	0	M1
Plasmenyl-PC 36:5	Group_121	0.188341	0.163764	Both
Plasmenyl-PC 36:5	Group_19	0.198411	0.0109731	Both
Plasmenyl-PC 37:4	Group_109	0.299294	0.27528	Both
Plasmenyl-PC 37:4	Group_115	0.18742	0	M1
Plasmenyl-PC 37:4	SM 33:1	0.0452775	0	M1
Plasmenyl-PC 37:4	SM 37:2	0	0.261015	M3
Plasmenyl-PC 37:4	SM 39:3	0.0251262	0	M1
Plasmenyl-PC 37:6	Group_116	0.511241	0.532033	Both
Plasmenyl-PC 37:6	Group_117	0.282551	0.173571	Both
Plasmenyl-PC 37:6	Group_93	0.294732	0.23497	Both
Plasmenyl-PC 38:4	Group_17	0	-0.0169262	M3
Plasmenyl-PC 38:5	Group_117	0.263201	0.2828	Both
Plasmenyl-PC 38:5	Group_93	0.228416	0.245412	Both
Plasmenyl-PC 38:5	Plasmenyl-PC 39:6	0.00113119	0	M1
Plasmenyl-PC 39:2	Group_67	0.0133051	0	M1
Plasmenyl-PC 39:5	Unknown PC 36:5: [M+Hac-H]-@5.63	0	0.126205	M3
Plasmenyl-PC 41:4	Plasmenyl-PE 32:0	0.028963	0	M1
Plasmenyl-PC 43:3	Group_85	0.234123	0	M1
Plasmenyl-PC 44:1	Group_64	0.0794754	0	M1
Plasmenyl-PC 44:1	Plasmenyl-PC 45:4	0.136149	0	M1
Plasmenyl-PC 44:2	Group_110	0	0.0730128	M3
Plasmenyl-PC 44:2	SM 37:1	0.0993991	0.0143546	Both
Plasmenyl-PC 44:3	Group_85	0.130683	0	M1
Plasmenyl-PC 44:4	Group_118	0	0.165518	M3
Plasmenyl-PC 44:4	SM 38:1	0.0115138	0	M1
Plasmenyl-PE 32:0	Group_51	0.193591	0.208504	Both
Plasmenyl-PE 40:1	Group_113	0.146653	0	M1
Plasmenyl-PE 40:1	Group_114	0	0.0466833	M3
PS 36:1	Unknown Plasmenyl-PE 37:2: [M-H]-@6.43	0	0.175845	M3
SM 29:1	Group_128	0.170224	0	M1
SM 33:1	Group_27	0.164497	0.257162	Both
SM 33:1	Group_36	0.135146	0.300528	Both
SM 33:1	Group_89	0.105672	0.149133	Both
SM 33:1	SM 34:3	0	0.069916	M3
SM 35:1	Group_83	-0.111606	-0.0596156	Both
SM 35:6	TG 52:3	-0.00282357	-0.0634623	Both
SM 37:1	Group_86	0.204001	0	M1
SM 37:1	SM 45:4	0.00468454	0	M1
SM 37:2	Group_108	0.145376	0.314882	Both
SM 37:2	Group_90	-0.0689688	0	M1
SM 39:3	Group_106	0	0.0867048	M3
SM 39:3	Group_115	0.0839789	0	M1
SM 39:3	Group_91	0.223905	0.273163	Both
SM 39:3	TG 52:3	0	0.15905	M3
SM 42:7	Group_130	0.073146	0	M1
SM 43:3	Group_108	0.0521132	0.129663	Both
SM 45:4	Group_92	0.00784257	0	M1
TG 51:0	Group_133	-0.134508	-0.0801223	Both
TG 51:0	Group_44	-0.105895	-0.289573	Both
TG 51:0	TG 52:3	0.0239386	0.0960534	Both
TG 51:0	TG 53:0	0.281122	0.126284	Both
TG 51:5	Group_47	0.0781582	0	M1
TG 52:2	Group_135	0.122588	0.290109	Both
TG 52:2	Group_45	0.152945	0.0988176	Both
TG 52:2	Group_48	0.334595	0.353859	Both
TG 52:2	Group_71	0.152457	0.126102	Both
TG 52:3	Group_136	-0.0849872	0	M1
TG 52:3	Group_40	-0.169077	0	M1
TG 52:3	Group_55	0	-0.0682965	M3
TG 52:3	Unknown PC 37:4: [M+H]+@7.36	-0.015288	0	M1
TG 53:0	Group_133	0.029457	0	M1
TG 56:10	Group_105	0.0782918	0.0698011	Both
TG 56:10	Group_137	0.438493	0.449786	Both
TG 56:10	Group_54	0.195762	0.0803525	Both
TG 56:10	Group_75	0.0335273	0	M1
TG 58:5	Group_104	0.0840634	0	M1
TG 58:5	Group_135	0.280857	0.307692	Both
TG 58:5	Group_54	0.295386	0.141154	Both
Unknown Cer[NS] 34:1: [M+H]+@5.85	Group_98	0	0.0969879	M3
Unknown FAHFA 38:3: [M-H]-@2.23	Group_8	0	0.0171511	M3
Unknown PC 34:1: [M+Hac-H]-@8.83	Group_74	0.0467933	0	M1
Unknown PC 36:5: [M+Hac-H]-@5.63	Group_86	0.225492	0	M1
Unknown PC 37:4: [M+H]+@7.36	Group_71	0.181031	0.0716093	Both
Unknown PC 37:4: [M+H]+@7.36	Group_83	0.104511	0	M1
Unknown Plasmenyl-PE 37:2: [M-H]-@6.43	Group_103	0.229968	0.105594	Both
Unknown Plasmenyl-PE 37:2: [M-H]-@6.43	Group_58	0.0121135	0	M1

## Sheet: Nodelist output
Metabolite	log2 Fold Change (M3 over M1)	FC direction (Group2 over Group1)	t-statistic	p-value	q-value	significantly differential	Subnetwork assignment
Group_124	0.0468445	Up	0.71498	0.47544	0.515229	FALSE	1
Group_125	0.804936	Up	10.9126	3.97e-22	1.3e-21	TRUE	1
Group_126	1.90871	Up	21.709	1.07e-54	1.14e-53	TRUE	1
Group_127	1.37803	Up	18.8057	2.24e-46	1.71e-45	TRUE	1
PC 38:7	0.623866	Up	6.21045	2.92e-09	5.95e-09	TRUE	1
PG 34:1	1.27589	Up	18.0558	4.06e-43	2.88e-42	TRUE	1
PG 36:3	1.10163	Up	12.5954	6.88e-27	2.63e-26	TRUE	1
Group_38	-1.98077	Down	-31.8284	1.8e-70	3.58e-69	TRUE	2
Group_87	-1.0599	Down	-12.3745	2.18e-25	8.02e-25	TRUE	2
Group_88	-0.823386	Down	-5.45994	1.48e-07	2.77e-07	TRUE	2
Group_98	-0.461917	Down	-7.92855	1.54e-13	3.77e-13	TRUE	2
Unknown Cer[NS] 34:1; [M+H]+@5.85	0.297248	Up	3.91547	0.000123089	0.000194077	TRUE	2
Group_103	1.52202	Up	23.3513	1.56e-59	1.85e-58	TRUE	3
Group_70	0.322972	Up	5.43247	1.59e-07	2.95e-07	TRUE	3
Group_72	2.18928	Up	29.6835	2.05e-75	5.1e-74	TRUE	3
Group_81	0.489535	Up	6.44876	8.49e-10	1.79e-09	TRUE	3
Group_82	0.298056	Up	4.51265	1.1e-05	1.8e-05	TRUE	3
PC 37:7	0.684058	Up	9.44984	9.77e-18	2.72e-17	TRUE	3
PE 40:7	1.47966	Up	19.2815	9.38e-48	7.55e-47	TRUE	3
PS 36:1	1.29881	Up	16.0371	5.8e-38	3.53e-37	TRUE	3
Unknown Plasmenyl-PE 37:2; [M-H]-@6.43	1.10208	Up	12.9885	1.67e-28	6.74e-28	TRUE	3
Group_22	0.319721	Up	6.34429	1.43e-09	2.98e-09	TRUE	4
Group_24	0.64169	Up	13.8547	3.48e-31	1.55e-30	TRUE	4
Group_28	0.439685	Up	10.1132	1.35e-19	4.03e-19	TRUE	4
Group_31	-0.182394	Down	-3.3662	0.000911937	0.00133871	TRUE	4
Group_32	0.663589	Up	11.4662	1.06e-23	3.64e-23	TRUE	4
Cer[NDS] 34:0	-0.308644	Down	-7.04749	2.92e-11	6.49e-11	TRUE	5
Cer[NS] 35:1	-0.258368	Down	-11.3577	1.75e-23	5.92e-23	TRUE	5
Group_123	0.57215	Up	15.4264	4.41e-36	2.53e-35	TRUE	5
PA 34:1	-0.130903	Down	-0.920866	0.358212	0.398228	FALSE	5
PE 34:0	-0.277395	Down	-12.0071	1.81e-25	6.72e-25	TRUE	5
SM 35:1	-0.332199	Down	-9.5297	5.05e-18	1.42e-17	TRUE	5
Group_137	-0.680938	Down	-6.17952	3.57e-09	7.19e-09	TRUE	6
Group_51	-0.380964	Down	-5.04771	1.02e-06	1.83e-06	TRUE	6
Group_53	-1.69013	Down	-13.5649	8.25e-30	3.51e-29	TRUE	6
Group_54	-0.821111	Down	-14.8422	2.52e-33	1.21e-32	TRUE	6
TG 56:10	-1.08984	Down	-8.43344	6.41e-15	1.63e-14	TRUE	6
DG 36:0	-0.233673	Down	-4.42059	1.61e-05	2.62e-05	TRUE	7
Group_100	-3.36202	Down	-36.5438	8.54e-85	5.09e-83	TRUE	7
Group_131	-1.39775	Down	-13.7885	2.98e-30	1.31e-29	TRUE	7
Group_132	0.091196	Up	1.87455	0.062292	0.0789916	FALSE	7
Group_133	-0.25104	Down	-2.97086	0.00335097	0.00475519	TRUE	7
Group_134	-0.102052	Down	-2.04386	0.0422932	0.0550366	FALSE	7
Group_135	-0.320374	Down	-4.89153	2.05e-06	3.57e-06	TRUE	7
Group_136	-0.197552	Down	-1.46913	0.143357	0.17226	FALSE	7
Group_40	-1.07666	Down	-7.09211	2.39e-11	5.35e-11	TRUE	7
Group_41	-0.628015	Down	-4.38565	1.95e-05	3.15e-05	TRUE	7
Group_42	-3.22879	Down	-26.3769	1.03e-64	1.53e-63	TRUE	7
Group_44	-0.454575	Down	-4.62965	6.62e-06	1.11e-05	TRUE	7
Group_45	-0.202373	Down	-3.38513	0.00086899	0.00128835	TRUE	7
Group_46	-0.979597	Down	-10.7538	1.49e-21	4.82e-21	TRUE	7
Group_47	-0.610816	Down	-8.78277	8.69e-16	2.29e-15	TRUE	7
Group_48	-0.0519111	Down	-0.716051	0.474781	0.515229	FALSE	7
Group_49	-0.150957	Down	-1.76033	0.0798523	0.0995647	FALSE	7
Group_50	-0.531513	Down	-8.09217	6.55e-14	1.64e-13	TRUE	7
SM 35:6	-0.746145	Down	-5.40455	1.84e-07	3.4e-07	TRUE	7
TG 51:0	-0.0468232	Down	-0.374161	0.708674	0.730743	FALSE	7
TG 51:5	-2.25016	Down	-26.5924	1.29e-64	1.83e-63	TRUE	7
TG 52:2	-0.0573316	Down	-1.34966	0.178629	0.209572	FALSE	7
TG 52:3	-0.180544	Down	-6.76187	1.41e-10	3.04e-10	TRUE	7
TG 53:0	-0.301554	Down	-3.65189	0.000335574	0.00051814	TRUE	7
TG 58:5	-0.44622	Down	-6.25332	2.34e-09	4.82e-09	TRUE	7
Group_108	-0.0731851	Down	-1.46475	0.144557	0.172312	FALSE	8
Group_129	-0.177604	Down	-3.49094	0.000591846	0.000886281	TRUE	8
Group_130	-0.603224	Down	-10.1261	9.31e-20	2.8e-19	TRUE	8
Group_16	-0.0142055	Down	-0.19292	0.847215	0.858741	FALSE	8
Group_39	1.34479	Up	17.6948	1.25e-42	8.68e-42	TRUE	8
PC 34:5	1.53847	Up	6.91596	6.16e-11	1.36e-10	TRUE	8
SM 42:7	-1.24521	Down	-14.096	6.41e-32	2.94e-31	TRUE	8
SM 43:3	-1.35524	Down	-21.0481	1.1e-52	1.05e-51	TRUE	8
20:4 Cholesteryl ester	-0.269014	Down	-1.12989	0.259849	0.297827	FALSE	9
Group_118	-0.0893574	Down	-0.45776	0.647624	0.674797	FALSE	9
Group_33	0.90897	Up	10.0036	1.13e-18	3.24e-18	TRUE	9
Group_63	-0.919757	Down	-4.79731	3.14e-06	5.34e-06	TRUE	9
PC 35:1	0.0938844	Up	1.37727	0.170092	0.200924	FALSE	9
PC 40:1	-0.0865646	Down	-0.336227	0.737053	0.752198	FALSE	9
PE 35:0	0.684838	Up	5.55607	8.64e-08	1.67e-07	TRUE	9
Plasmenyl-PC 44:4	-0.0267631	Down	-0.128321	0.898028	0.901052	FALSE	9
SM 38:1	-0.578622	Down	-3.27767	0.00123499	0.00179526	TRUE	9
SM 43:1	1.00891	Up	14.6104	1.52e-33	7.55e-33	TRUE	9
FAHFA 38:3	-0.368914	Down	-4.06475	6.86e-05	0.000108792	TRUE	10
Group_67	0.131228	Up	0.677619	0.498793	0.538552	FALSE	10
PC 41:7	-0.24805	Down	-1.46479	0.14454	0.172312	FALSE	10
Plasmenyl-PC 34:4	-0.130634	Down	-1.14294	0.254416	0.29386	FALSE	10
Plasmenyl-PC 39:2	-0.249366	Down	-1.1305	0.259783	0.297827	FALSE	10
Cer[AS] 41:1	0.235181	Up	2.67475	0.00809602	0.011118	TRUE	11
Group_36	0.425575	Up	13.0037	2.55e-28	1.02e-27	TRUE	11
Group_77	0.130807	Up	3.36911	0.000901666	0.00133018	TRUE	11
Group_78	-0.515242	Down	-11.8323	1.68e-24	5.98e-24	TRUE	11
Group_90	-0.216886	Down	-4.60767	7.23e-06	1.21e-05	TRUE	11
SM 33:1	-0.220213	Down	-3.86026	0.000152196	0.000238708	TRUE	11
SM 34:3	-0.52723	Down	-7.58191	1.22e-12	2.87e-12	TRUE	11
SM 37:2	0.196752	Up	3.08241	0.00233752	0.00334894	TRUE	11
PC 40:2	0.521135	Up	1.19016	0.235378	0.272928	FALSE	12
Plasmenyl-PC 39:5	0.418545	Up	2.47753	0.014052	0.018778	TRUE	12
Plasmenyl-PC 41:4	0.938274	Up	2.56996	0.010928	0.0148025	TRUE	12
Plasmenyl-PE 32:0	-0.00907346	Down	-0.132136	0.895007	0.901052	FALSE	12
Unknown PC 36:5; [M+Hac-H]-@5.63	0.165418	Up	0.608668	0.543439	0.577887	FALSE	12
16:1 Cholesteryl ester	0.548812	Up	6.31895	1.62e-09	3.36e-09	TRUE	13
18:1 Cholesteryl ester	-0.357658	Down	-8.27012	1.71e-14	4.32e-14	TRUE	13
18:2 Cholesteryl ester	0.742014	Up	17.6121	4.08e-42	2.76e-41	TRUE	13
GlcCer[NS] 32:1	-1.27211	Down	-10.4063	1.91e-20	5.94e-20	TRUE	13
Group_105	0.803489	Up	7.6081	1.01e-12	2.38e-12	TRUE	13
Group_128	-0.0654617	Down	-0.963197	0.33667	0.375759	FALSE	13
Group_13	-0.288495	Down	-4.94427	1.62e-06	2.88e-06	TRUE	13
Group_14	-1.13689	Down	-18.7309	1.15e-45	8.6e-45	TRUE	13
Group_15	0.0787932	Up	1.60971	0.10901	0.133683	FALSE	13
Group_19	0.335502	Up	3.84762	0.00016135	0.00025174	TRUE	13
Group_25	-0.562628	Down	-10.3639	2.1e-20	6.44e-20	TRUE	13
Group_27	-0.357088	Down	-5.46804	1.33e-07	2.51e-07	TRUE	13
Group_34	-0.264109	Down	-5.58507	7.59e-08	1.48e-07	TRUE	13
Group_43	-0.129385	Down	-0.669368	0.504089	0.542305	FALSE	13
Group_65	-1.06382	Down	-8.72853	1.38e-15	3.59e-15	TRUE	13
Group_66	-0.116904	Down	-1.10604	0.270067	0.308352	FALSE	13
Group_68	-0.749989	Down	-7.37027	4.54e-12	1.04e-11	TRUE	13
Group_74	0.0127106	Up	0.301782	0.76316	0.776183	FALSE	13
Group_75	0.383849	Up	4.83846	2.58e-06	4.47e-06	TRUE	13
Group_76	0.141681	Up	2.25849	0.0249945	0.0331038	TRUE	13
PC 34:3	0.790957	Up	13.0598	1.32e-28	5.41e-28	TRUE	13
Plasmenyl-PC 36:0	-0.0451113	Down	-0.754293	0.451546	0.494709	FALSE	13
SM 29:1	-2.13751	Down	-23.6285	3.11e-59	3.56e-58	TRUE	13
Unknown PC 34:1; [M+Hac-H]-@8.83	-0.237091	Down	-2.59658	0.0101009	0.0137446	TRUE	13
Group_55	-0.424121	Down	-5.53212	9.92e-08	1.88e-07	TRUE	14
Group_56	-0.0794155	Down	-1.30835	0.19223	0.224645	FALSE	14
Group_57	-0.062427	Down	-0.918452	0.359474	0.398228	FALSE	14
Group_58	-0.31167	Down	-3.61382	0.000383402	0.000588938	TRUE	14
Group_59	0.0755922	Up	1.02646	0.305895	0.343987	FALSE	14
Group_60	-0.128639	Down	-1.49656	0.136054	0.164813	FALSE	14
Group_61	-0.486893	Down	-5.53835	9.41e-08	1.81e-07	TRUE	14
LysoPC 18:2	-0.171984	Down	-2.02488	0.0442049	0.0572742	FALSE	14
LysoPC 22:5	0.645548	Up	7.41971	3.31e-12	7.64e-12	TRUE	14
LysoPC 22:6	-0.555979	Down	-6.66315	2.45e-10	5.21e-10	TRUE	14
LysoPE 16:0	0.246006	Up	3.07555	0.00238905	0.0034064	TRUE	14
LysoPE 18:0	-0.197612	Down	-2.62951	0.00920721	0.012586	TRUE	14
LysoPE 22:6	-0.0988724	Down	-1.25154	0.212181	0.246992	FALSE	14
Plasmenyl-PC 26:0	0.888587	Up	6.37068	1.35e-09	2.83e-09	TRUE	14
Group_106	-0.629853	Down	-11.5186	5.65e-24	1.96e-23	TRUE	15
Group_109	-0.189974	Down	-2.79823	0.00563083	0.0078046	TRUE	15
Group_112	0.431695	Up	5.27184	3.47e-07	6.35e-07	TRUE	15
Group_113	-0.0395245	Down	-0.662111	0.508666	0.54526	FALSE	15
Group_114	0.988402	Up	16.9663	1.56e-40	9.89e-40	TRUE	15
Group_115	0.00119019	Up	0.020822	0.983408	0.983408	FALSE	15
Group_116	0.0935832	Up	1.45219	0.148031	0.17575	FALSE	15
Group_117	0.269126	Up	4.93376	1.67e-06	2.94e-06	TRUE	15
Group_119	0.608385	Up	11.6576	2.14e-24	7.51e-24	TRUE	15
Group_120	-0.646639	Down	-12.2032	5.71e-26	2.16e-25	TRUE	15
Group_121	-0.0223839	Down	-0.354254	0.723518	0.740922	FALSE	15
Group_122	0.0297291	Up	0.606419	0.544921	0.577887	FALSE	15
Group_18	0.481341	Up	9.81045	7.41e-19	2.17e-18	TRUE	15
Group_52	0.220413	Up	2.80631	0.00550397	0.00770039	TRUE	15
Group_69	-0.975542	Down	-14.6033	5.63e-33	2.62e-32	TRUE	15
Group_83	-0.0305819	Down	-0.714948	0.475463	0.515229	FALSE	15
Group_91	0.896293	Up	17.7127	5.1e-42	3.38e-41	TRUE	15
Group_93	-0.301262	Down	-5.53999	9.45e-08	1.81e-07	TRUE	15
PC 38:4	-0.2068	Down	-4.16166	4.66e-05	7.42e-05	TRUE	15
Plasmenyl-PC 35:3	-3.44591	Down	-33.1406	1.19e-80	4.42e-79	TRUE	15
Plasmenyl-PC 37:4	-0.870316	Down	-11.8737	7.64e-25	2.74e-24	TRUE	15
Plasmenyl-PC 37:6	0.285332	Up	4.22619	3.61e-05	5.78e-05	TRUE	15
Plasmenyl-PC 38:5	-0.229491	Down	-4.58306	7.98e-06	1.32e-05	TRUE	15
Plasmenyl-PC 39:6	1.94654	Up	20.6784	4.6e-51	4.16e-50	TRUE	15
Plasmenyl-PE 40:1	0.612126	Up	6.0934	5.47e-09	1.09e-08	TRUE	15
SM 39:3	0.0877188	Up	1.56411	0.119364	0.145186	FALSE	15
Unknown PC 37:4; [M+H]+@7.36	0.480646	Up	7.23545	9.39e-12	2.14e-11	TRUE	15
16:0 Cholesteryl ester	0.0675608	Up	1.07947	0.281714	0.320423	FALSE	16
Group_110	-0.518064	Down	-3.45339	0.000679647	0.00101267	TRUE	16
Group_23	1.89097	Up	13.9903	9.14e-30	3.84e-29	TRUE	16
Group_85	-1.44722	Down	-4.94383	1.64e-06	2.9e-06	TRUE	16
Group_86	-0.670115	Down	-3.54856	0.000484666	0.000740669	TRUE	16
Group_92	-2.08463	Down	-9.05089	1.97e-16	5.33e-16	TRUE	16
LysoPC 22:0	-1.42838	Down	-4.5914	7.89e-06	1.31e-05	TRUE	16
LysoPE 18:3	1.59418	Up	4.81755	2.95e-06	5.05e-06	TRUE	16
PC 37:2	2.84801	Up	6.89873	6.52e-11	1.43e-10	TRUE	16
PE 35:1	-0.368136	Down	-2.08666	0.0381615	0.0498777	TRUE	16
Plasmenyl-PC 43:3	1.21328	Up	4.39515	1.81e-05	2.94e-05	TRUE	16
Plasmenyl-PC 44:2	0.803323	Up	1.8896	0.0602334	0.0770367	FALSE	16
Plasmenyl-PC 44:3	-2.42137	Down	-13.4699	5.28e-30	2.28e-29	TRUE	16
SM 37:1	0.330251	Up	1.0566	0.291958	0.330811	FALSE	16
SM 45:4	0.18898	Up	0.463622	0.643438	0.672788	FALSE	16
18:3 Cholesteryl ester	0.382615	Up	2.11246	0.0359273	0.0471644	TRUE	17
Cer[NS] 43:3	-1.41967	Down	-15.2431	5.78e-35	3.19e-34	TRUE	17
Group_17	0.144924	Up	0.977	0.329853	0.369535	FALSE	17
Group_64	1.598	Up	10.6038	4.51e-21	1.43e-20	TRUE	17
Group_96	1.12051	Up	14.6428	1.25e-33	6.31e-33	TRUE	17
Plasmenyl-PC 32:1	-0.388032	Down	-1.6255	0.105622	0.130064	FALSE	17
Plasmenyl-PC 38:4	-0.412967	Down	-4.83432	2.65e-06	4.57e-06	TRUE	17
Plasmenyl-PC 44:1	-0.271342	Down	-1.81148	0.0715402	0.0903347	FALSE	17
Plasmenyl-PC 45:4	-0.497245	Down	-2.68569	0.00786584	0.0108519	TRUE	17
Unknown Plasmenyl-PC 34:3; [M+H]+@4.32	0.314707	Up	1.88263	0.0612261	0.0779717	FALSE	17
Group_26	-0.424357	Down	-7.92171	1.52e-13	3.75e-13	TRUE	18
Group_62	-0.125393	Down	-2.33738	0.0203984	0.0271371	TRUE	18
Group_89	0.320192	Up	4.63361	6.4e-06	1.08e-05	TRUE	18
Group_94	0.403498	Up	8.05251	6.84e-14	1.7e-13	TRUE	18
PC 39:6	-0.213197	Down	-2.91297	0.00397949	0.00562032	TRUE	18
Acylcarnitine 14:1	-1.78173	Down	-10.6217	2.95e-21	9.46e-21	TRUE	19
FAHFA 33:0	-0.631061	Down	-9.58994	3.25e-18	9.21e-18	TRUE	19
FAHFA 40:3	-0.241076	Down	-8.89931	3.97e-16	1.07e-15	TRUE	19
FAHFA 42:3	0.484123	Up	6.90079	7.84e-11	1.71e-10	TRUE	19
FFA(16:0)	0.247883	Up	7.70776	7.49e-13	1.79e-12	TRUE	19
Group_1	0.142645	Up	1.47889	0.140737	0.169796	FALSE	19
Group_10	-0.0720735	Down	-2.53802	0.0119154	0.0160669	TRUE	19
Group_2	0.0169028	Up	0.772658	0.440665	0.484569	FALSE	19
Group_20	0.360312	Up	5.34966	2.38e-07	4.38e-07	TRUE	19
Group_21	0.64649	Up	6.74249	1.57e-10	3.37e-10	TRUE	19
Group_3	-0.208908	Down	-1.94213	0.053509	0.0690289	FALSE	19
Group_4	0.0469852	Up	0.541006	0.589096	0.62032	FALSE	19
Group_5	-1.26697	Down	-14.561	2.12e-33	1.04e-32	TRUE	19
Group_6	-0.0307619	Down	-0.446074	0.656018	0.681162	FALSE	19
Group_7	0.0947437	Up	1.66221	0.0980599	0.121253	FALSE	19
Group_8	-0.0432924	Down	-0.370219	0.711614	0.731245	FALSE	19
Group_9	0.182632	Up	3.30359	0.00113089	0.00165199	TRUE	19
PE 38:2	1.14162	Up	19.6114	3.47e-48	2.87e-47	TRUE	19
Unknown FAHFA 38:3; [M-H]-@2.23	-0.0636563	Down	-1.67078	0.0964213	0.119723	FALSE	19
18:0 Cholesteryl ester	0.311388	Up	4.48172	1.23e-05	2.02e-05	TRUE	NA
Acylcarnitine 24:0	0.327949	Up	3.17466	0.00173394	0.00249621	TRUE	NA
Acylcarnitine 26:0	2.02286	Up	15.7732	3.63e-37	2.16e-36	TRUE	NA
Cer[AS] 34:1	1.9059	Up	11.3427	2.42e-23	8.09e-23	TRUE	NA
Cer[EODS] 53:0	-1.55638	Down	-19.6486	8.71e-49	7.64e-48	TRUE	NA
Cer[NP] 41:0	-2.10231	Down	-19.8003	1.12e-48	9.54e-48	TRUE	NA
Cer[NS] 34:1	-0.53889	Down	-9.75184	1.1e-18	3.18e-18	TRUE	NA
Cer[NS] 37:4	1.05042	Up	12.7483	1.12e-27	4.34e-27	TRUE	NA
DG 38:0	1.93585	Up	14.5637	3.05e-33	1.44e-32	TRUE	NA
DG 38:7	-5.6161	Down	-34.103	5.27e-82	2.24e-80	TRUE	NA
FAHFA 36:0	-0.131086	Down	-2.48267	0.0138474	0.0185879	TRUE	NA
FAHFA 39:3	0.618651	Up	14.244	8.36e-32	3.78e-31	TRUE	NA
GlcCer[NS] 34:2	-0.195371	Down	-1.79211	0.0746161	0.0938211	FALSE	NA
GlcCer[NS] 41:2	0.7112	Up	5.12963	6.79e-07	1.23e-06	TRUE	NA
GlcCer[NS] 41:3	-0.488397	Down	-3.17656	0.00172197	0.002491	TRUE	NA
GlcCer[NS] 42:2	-0.0766832	Down	-1.57379	0.117155	0.143082	FALSE	NA
Group_101	-1.43398	Down	-14.8706	2.77e-34	1.45e-33	TRUE	NA
Group_102	0.540797	Up	7.7599	4.03e-13	9.68e-13	TRUE	NA
Group_104	0.699905	Up	11.9431	3e-25	1.09e-24	TRUE	NA
Group_107	-3.99589	Down	-55.8348	1.55e-99	2.31e-97	TRUE	NA
Group_11	0.768492	Up	11.157	7.15e-23	2.37e-22	TRUE	NA
Group_111	-0.069168	Down	-0.543198	0.587587	0.62032	FALSE	NA
Group_12	0.15811	Up	1.90216	0.0586852	0.0753801	FALSE	NA
Group_29	-0.835675	Down	-8.73658	9.56e-16	2.5e-15	TRUE	NA
Group_30	-3.66983	Down	-43.9715	6.64e-90	4.95e-88	TRUE	NA
Group_35	0.829794	Up	15.2703	7.37e-35	3.92e-34	TRUE	NA
Group_37	-0.0978652	Down	-1.77286	0.0777495	0.0973502	FALSE	NA
Group_71	-0.0585601	Down	-0.892901	0.372998	0.411679	FALSE	NA
Group_73	2.19795	Up	28.9072	1.13e-73	2.6e-72	TRUE	NA
Group_79	-0.402322	Down	-4.96755	1.43e-06	2.55e-06	TRUE	NA
Group_80	2.51957	Up	30.0707	1.02e-76	2.75e-75	TRUE	NA
Group_84	0.044917	Up	0.174759	0.861463	0.870224	FALSE	NA
Group_95	-0.464015	Down	-5.22498	4.31e-07	7.84e-07	TRUE	NA
Group_97	1.59895	Up	24.2707	5.03e-62	6.25e-61	TRUE	NA
Group_99	3.2096	Up	18.2544	9.72e-45	7.06e-44	TRUE	NA
LysoPC 20:5	-0.184156	Down	-1.03307	0.302797	0.341794	FALSE	NA
LysoPC 24:4	-0.0967742	Down	-0.656644	0.512153	0.547031	FALSE	NA
LysoPC 26:0	0.0582771	Up	0.523099	0.60149	0.631141	FALSE	NA
LysoPC 26:4	-2.18843	Down	-19.2512	1.93e-46	1.51e-45	TRUE	NA
LysoPE 24:0	1.03211	Up	10.6292	4.61e-21	1.44e-20	TRUE	NA
MG 26:4	0.425654	Up	6.17314	3.63e-09	7.26e-09	TRUE	NA
PA 34:2	0.253237	Up	3.54417	0.000490693	0.000746054	TRUE	NA
PA 36:4	0.861427	Up	10.106	1.95e-19	5.76e-19	TRUE	NA
PA 36:5	4.40771	Up	26.4318	7.92e-65	1.24e-63	TRUE	NA
PA 38:6	-1.02735	Down	-9.12554	8.86e-17	2.45e-16	TRUE	NA
PC 33:1	-0.80031	Down	-9.12395	9.13e-17	2.5e-16	TRUE	NA
PC 35:2	-0.37778	Down	-1.37528	0.170583	0.200924	FALSE	NA
PC 38:8	-7.42122	Down	-33.0666	1.01e-71	2.15e-70	TRUE	NA
PC 39:5	4.83898	Up	25.0424	9.75e-63	1.32e-61	TRUE	NA
PC 42:11	1.86556	Up	18.2694	6.92e-42	4.48e-41	TRUE	NA
PC 42:7	-0.798285	Down	-10.1251	9.11e-20	2.77e-19	TRUE	NA
PC 42:8	-1.07252	Down	-16.8723	3.03e-40	1.88e-39	TRUE	NA
PE 30:0	-3.94343	Down	-27.365	2.87e-67	5.03e-66	TRUE	NA
PE 32:0	-1.88751	Down	-21.9455	7.66e-53	7.87e-52	TRUE	NA
PE 33:0	0.366767	Up	3.69593	0.000284669	0.00044183	TRUE	NA
PE 34:4	0.993545	Up	8.63765	1.82e-15	4.67e-15	TRUE	NA
PE 36:0	0.117889	Up	2.79931	0.00562623	0.0078046	TRUE	NA
PE 37:5	0.494724	Up	7.42788	3.1e-12	7.21e-12	TRUE	NA
PE 40:2	0.436121	Up	3.54108	0.000493713	0.000746835	TRUE	NA
PE 40:4	0.843325	Up	8.83838	5.66e-16	1.51e-15	TRUE	NA
PE 42:10	-1.62365	Down	-13.1685	6.63e-29	2.75e-28	TRUE	NA
PG 32:0	0.922177	Up	7.11448	1.87e-11	4.22e-11	TRUE	NA
PG 32:1	-5.2974	Down	-35.5288	2.16e-77	6.45e-76	TRUE	NA
PG 33:0	-0.382028	Down	-5.82855	2.16e-08	4.23e-08	TRUE	NA
Plasmenyl-PC 24:0	3.79591	Up	28.0157	2.59e-62	3.35e-61	TRUE	NA
Plasmenyl-PC 35:1	-0.524642	Down	-6.18535	3.36e-09	6.81e-09	TRUE	NA
Plasmenyl-PC 36:5	-0.229904	Down	-2.84474	0.00489785	0.00688472	TRUE	NA
Plasmenyl-PC 37:1	0.185195	Up	2.18219	0.0302783	0.0399245	TRUE	NA
Plasmenyl-PC 40:1	0.694602	Up	5.91511	1.44e-08	2.84e-08	TRUE	NA
PS 34:0	-0.155252	Down	-0.440709	0.659894	0.682807	FALSE	NA
PS 38:4	2.87717	Up	20.5743	1.52e-51	1.42e-50	TRUE	NA
PS 40:5	2.86207	Up	15.1981	6.94e-35	3.76e-34	TRUE	NA
SM 28:1	-2.93522	Down	-22.2692	1.6e-55	1.77e-54	TRUE	NA
SM 32:0	-5.15917	Down	-50.6058	1.4e-101	4.16e-99	TRUE	NA
SM 35:2	-4.2548	Down	-34.2482	1.22e-79	4.04e-78	TRUE	NA
SM 36:4	1.11578	Up	15.4562	7.12e-36	4e-35	TRUE	NA
SM 38:5	-0.647553	Down	-7.78079	3.53e-13	8.56e-13	TRUE	NA
SM 39:1	-4.02702	Down	-41.1459	1.29e-84	6.4e-83	TRUE	NA
SM 43:2	-1.9255	Down	-26.7573	1.56e-68	2.91e-67	TRUE	NA
SM 44:2	2.00321	Up	15.7345	6.28e-37	3.67e-36	TRUE	NA
SM 44:7	-8.05107	Down	-48.7207	4.92e-97	4.89e-95	TRUE	NA
Unknown PC 32:0; [M+H]+@5.44	-1.99649	Down	-21.7536	9.11e-53	9.05e-52	TRUE	NA
Unknown PC 36:2; [M+H]+@6.20	2.60529	Up	15.0811	8.78e-34	4.51e-33	TRUE	NA
Unknown PC 38:4; [M+Hac-H]-@8.71	0.304991	Up	3.53045	0.000512813	0.000771809	TRUE	NA
Unknown PC 39:4; [M+H]+@6.83	-2.12231	Down	-26.3625	7.02e-65	1.16e-63	TRUE	NA
Unknown SM 35:1; [M+H]+@5.61	-1.76659	Down	-13.0137	6.27e-28	2.46e-27	TRUE	NA

## Sheet: NetGSA results
Subnetwork	Nodes	Edges	DE nodes	DE edges	NetGSA p-value	NetGSA adjusted p-value
S1	7	6	6	3	2.3814e-84	4.52466e-83
S2	5	4	5	3	1.58189e-49	1.50279e-48
S3	9	9	9	1	3.62959e-44	2.29874e-43
S4	5	6	5	2	1.47179e-35	6.99098e-35
S5	6	5	5	2	3.02548e-30	1.14968e-29
S6	5	6	5	0	1.57282e-26	4.9806e-26
S7	25	41	18	9	3.85197e-23	1.04553e-22
S8	8	8	6	4	3.71046e-14	8.81233e-14
S9	10	9	5	8	1.09061e-09	2.3024e-09
S10	5	4	1	4	4.53375e-05	8.61412e-05
S11	8	8	8	5	9.38724e-05	0.000162143
S12	5	4	2	4	0.000179686	0.000284503
S13	24	29	18	14	0.000810413	0.00118445
S14	14	23	8	4	0.031506	0.0427581
S15	27	42	20	21	0.0522121	0.0661354
S16	15	15	11	14	0.0616186	0.0731721
S17	10	10	6	9	0.324883	0.363105
S18	5	5	5	1	0.407569	0.430212
S19	19	27	11	8	0.577873	0.577873
